# Supplementary material for: Prediction and validation of protein–protein interactors from genome-wide DNA-binding data using a knowledge-based machine-learning approach
Source: Open Biol. 2016 Sep 28;6(9):160183. doi: 10.1098/rsob.160183 (PMC5043580; doi:10.1098/rsob.160183)
Supplement: Supplementary File 1 [file rsob160183supp1.txt]

>M1_NKX25_new_V_RAND
0.000000 1.000000 0.000000 0.000000
0.000000 1.000000 0.000000 0.000000
0.000000 0.000000 1.000000 0.000000
0.496326 0.000000 0.000000 0.503674

>M2_NKX25_new_V_RAND
1.000000 0.000000 0.000000 0.000000
0.319788 0.000000 0.466078 0.214134
0.000000 1.000000 0.000000 0.000000
0.000000 0.000000 1.000000 0.000000

>M3_NKX25_new_V_RAND
0.000000 0.510638 0.489362 0.000000
0.000000 1.000000 0.000000 0.000000
1.000000 0.000000 0.000000 0.000000
0.000000 1.000000 0.000000 0.000000
0.000000 0.000000 0.000000 1.000000
0.000000 0.000000 0.000000 1.000000
0.478723 0.000000 0.521277 0.000000
1.000000 0.000000 0.000000 0.000000

>M4_NKX25_new_V_RAND
0.000000 0.603125 0.396875 0.000000
0.000000 0.000000 0.000000 1.000000
0.000000 0.000000 1.000000 0.000000
0.000000 1.000000 0.000000 0.000000
0.000000 1.000000 0.000000 0.000000
1.000000 0.000000 0.000000 0.000000
0.464062 0.000000 0.535937 0.000000

>M5_NKX25_new_V_RAND
0.000000 1.000000 0.000000 0.000000
0.000000 0.000000 0.000000 1.000000
0.000000 0.000000 0.490909 0.509091
0.000000 0.000000 1.000000 0.000000
0.000000 0.000000 1.000000 0.000000
0.000000 1.000000 0.000000 0.000000
1.000000 0.000000 0.000000 0.000000
1.000000 0.000000 0.000000 0.000000

>M1_NKX25_old_V_NKX25_new
0.000000 0.000000 0.000000 1.000000
0.261979 0.000000 0.310238 0.427784
0.000000 0.000000 0.000000 1.000000
1.000000 0.000000 0.000000 0.000000
1.000000 0.000000 0.000000 0.000000
0.576008 0.000000 0.000000 0.423992

>M2_NKX25_old_V_NKX25_new
0.000000 0.000000 0.000000 1.000000
0.000000 0.000000 0.000000 1.000000
0.467532 0.000000 0.532468 0.000000
0.000000 0.000000 0.000000 1.000000
0.000000 0.000000 0.000000 1.000000
0.000000 0.000000 0.000000 1.000000
0.286797 0.000000 0.000000 0.713203

>M3_NKX25_old_V_NKX25_new
1.000000 0.000000 0.000000 0.000000
1.000000 0.000000 0.000000 0.000000
0.543371 0.000000 0.456629 0.000000
0.000000 0.000000 0.000000 1.000000
0.462825 0.537175 0.000000 0.000000
0.000000 1.000000 0.000000 0.000000

>M4_NKX25_old_V_NKX25_new
0.000000 0.000000 1.000000 0.000000
0.000000 0.000000 0.000000 1.000000
1.000000 0.000000 0.000000 0.000000
0.000000 0.000000 0.728814 0.271186
1.000000 0.000000 0.000000 0.000000
0.000000 1.000000 0.000000 0.000000
0.000000 1.000000 0.000000 0.000000
1.000000 0.000000 0.000000 0.000000

>M5_NKX25_old_V_NKX25_new
1.000000 0.000000 0.000000 0.000000
0.000000 0.000000 0.000000 1.000000
0.233864 0.000000 0.392573 0.373563
0.000000 0.000000 0.000000 1.000000
1.000000 0.000000 0.000000 0.000000

>M6_NKX25_old_V_NKX25_new
0.559461 0.440539 0.000000 0.000000
1.000000 0.000000 0.000000 0.000000
1.000000 0.000000 0.000000 0.000000
0.685999 0.000000 0.000000 0.314001
1.000000 0.000000 0.000000 0.000000
1.000000 0.000000 0.000000 0.000000

>M7_NKX25_old_V_NKX25_new
1.000000 0.000000 0.000000 0.000000
0.000000 0.000000 1.000000 0.000000
0.000000 0.000000 0.000000 1.000000
0.000000 0.000000 0.605839 0.394161
0.000000 1.000000 0.000000 0.000000
0.000000 0.000000 0.000000 1.000000
0.000000 0.000000 1.000000 0.000000
0.000000 0.000000 1.000000 0.000000

>M8_NKX25_old_V_NKX25_new
0.000000 0.000000 1.000000 0.000000
0.000000 0.000000 0.000000 1.000000
0.434075 0.000000 0.000000 0.565925
1.000000 0.000000 0.000000 0.000000
0.684932 0.315068 0.000000 0.000000

>M9_NKX25_old_V_NKX25_new
0.000000 0.000000 0.000000 1.000000
0.000000 0.000000 0.000000 1.000000
0.000000 0.000000 0.000000 1.000000
0.000000 1.000000 0.000000 0.000000
1.000000 0.000000 0.000000 0.000000
0.537745 0.000000 0.000000 0.462255

>M10_NKX25_old_V_NKX25_new
1.000000 0.000000 0.000000 0.000000
0.105505 0.894495 0.000000 0.000000
1.000000 0.000000 0.000000 0.000000
0.000000 1.000000 0.000000 0.000000
1.000000 0.000000 0.000000 0.000000
0.000000 1.000000 0.000000 0.000000
1.000000 0.000000 0.000000 0.000000
0.000000 1.000000 0.000000 0.000000

>M1_NKX25_old_V_RAND
1.000000 0.000000 0.000000 0.000000
1.000000 0.000000 0.000000 0.000000
0.000000 0.424408 0.575592 0.000000
0.000000 0.000000 0.000000 1.000000
0.000000 0.000000 1.000000 0.000000
0.000000 0.459016 0.540984 0.000000
0.000000 1.000000 0.000000 0.000000

>M2_NKX25_old_V_RAND
0.000000 1.000000 0.000000 0.000000
0.000000 0.000000 1.000000 0.000000
0.000000 0.000000 0.000000 1.000000
0.000000 0.000000 0.000000 1.000000
0.337963 0.000000 0.000000 0.662037
0.000000 0.000000 1.000000 0.000000

>M3_NKX25_old_V_RAND
0.000000 0.000000 0.000000 1.000000
0.000000 0.000000 1.000000 0.000000
0.000000 1.000000 0.000000 0.000000
0.000000 1.000000 0.000000 0.000000
1.000000 0.000000 0.000000 0.000000
0.498684 0.000000 0.501316 0.000000
0.446053 0.000000 0.553947 0.000000

>M4_NKX25_old_V_RAND
0.454430 0.545570 0.000000 0.000000
0.000000 1.000000 0.000000 0.000000
0.000000 0.000000 1.000000 0.000000
1.000000 0.000000 0.000000 0.000000

>M5_NKX25_old_V_RAND
0.000000 1.000000 0.000000 0.000000
0.000000 0.000000 1.000000 0.000000
0.000000 0.000000 0.473961 0.526039
0.000000 0.000000 1.000000 0.000000

>M6_NKX25_old_V_RAND
1.000000 0.000000 0.000000 0.000000
1.000000 0.000000 0.000000 0.000000
0.885321 0.114679 0.000000 0.000000
0.000000 0.000000 1.000000 0.000000
0.000000 1.000000 0.000000 0.000000

>M7_NKX25_old_V_RAND
0.000000 0.000000 1.000000 0.000000
0.000000 1.000000 0.000000 0.000000
0.000000 1.000000 0.000000 0.000000
0.411695 0.588305 0.000000 0.000000
1.000000 0.000000 0.000000 0.000000

>M8_NKX25_old_V_RAND
0.000000 1.000000 0.000000 0.000000
1.000000 0.000000 0.000000 0.000000
0.000000 1.000000 0.000000 0.000000
0.000000 0.000000 0.000000 1.000000
0.000000 0.000000 0.000000 1.000000
0.469325 0.000000 0.530675 0.000000
1.000000 0.000000 0.000000 0.000000

>M9_NKX25_old_V_RAND
1.000000 0.000000 0.000000 0.000000
0.503440 0.000000 0.496560 0.000000
0.000000 0.000000 1.000000 0.000000
0.000000 0.000000 1.000000 0.000000
1.000000 0.000000 0.000000 0.000000
0.000000 1.000000 0.000000 0.000000

>M10_NKX25_old_V_RAND
1.000000 0.000000 0.000000 0.000000
0.000000 0.000000 1.000000 0.000000
0.330789 0.000000 0.358779 0.310433
0.000000 1.000000 0.000000 0.000000
0.000000 0.000000 0.000000 1.000000
0.000000 0.000000 0.000000 1.000000
0.000000 0.000000 1.000000 0.000000

>M1_RAND_V_NKX25_new
1.000000 0.000000 0.000000 0.000000
0.660194 0.000000 0.000000 0.339806
1.000000 0.000000 0.000000 0.000000
0.000000 0.000000 0.000000 1.000000
1.000000 0.000000 0.000000 0.000000
0.000000 0.000000 0.000000 1.000000
0.459223 0.192233 0.000000 0.348544

>M2_RAND_V_NKX25_new
0.489570 0.510430 0.000000 0.000000
1.000000 0.000000 0.000000 0.000000
0.000000 0.000000 0.000000 1.000000
0.361799 0.000000 0.638201 0.000000
0.000000 0.000000 0.000000 1.000000
1.000000 0.000000 0.000000 0.000000

>M3_RAND_V_NKX25_new
1.000000 0.000000 0.000000 0.000000
1.000000 0.000000 0.000000 0.000000
0.358114 0.000000 0.325404 0.316483
1.000000 0.000000 0.000000 0.000000
1.000000 0.000000 0.000000 0.000000
1.000000 0.000000 0.000000 0.000000
0.625319 0.000000 0.000000 0.374681

>M4_RAND_V_NKX25_new
0.000000 0.000000 1.000000 0.000000
0.000000 0.000000 0.000000 1.000000
1.000000 0.000000 0.000000 0.000000
0.000000 0.000000 0.861386 0.138614
1.000000 0.000000 0.000000 0.000000
0.000000 1.000000 0.000000 0.000000
0.000000 1.000000 0.000000 0.000000
1.000000 0.000000 0.000000 0.000000

>M5_RAND_V_NKX25_new
1.000000 0.000000 0.000000 0.000000
0.000000 0.000000 0.000000 1.000000
1.000000 0.000000 0.000000 0.000000
0.000000 0.000000 0.000000 1.000000
0.000000 0.492272 0.507728 0.000000
0.307573 0.297527 0.000000 0.394900

>M6_RAND_V_NKX25_new
0.000000 0.000000 0.000000 1.000000
0.000000 1.000000 0.000000 0.000000
0.227468 0.772532 0.000000 0.000000
0.000000 1.000000 0.000000 0.000000
1.000000 0.000000 0.000000 0.000000
0.000000 0.000000 1.000000 0.000000
0.000000 1.000000 0.000000 0.000000
1.000000 0.000000 0.000000 0.000000

>M7_RAND_V_NKX25_new
0.000000 0.176000 0.456000 0.368000
0.000000 0.000000 1.000000 0.000000
1.000000 0.000000 0.000000 0.000000
1.000000 0.000000 0.000000 0.000000
0.000000 1.000000 0.000000 0.000000
0.000000 0.000000 0.000000 1.000000
0.000000 1.000000 0.000000 0.000000
1.000000 0.000000 0.000000 0.000000

>M8_RAND_V_NKX25_new
1.000000 0.000000 0.000000 0.000000
1.000000 0.000000 0.000000 0.000000
0.548862 0.000000 0.000000 0.451138
0.000000 0.000000 0.000000 1.000000
0.000000 0.000000 0.000000 1.000000
0.314592 0.000000 0.322624 0.362784
0.000000 0.000000 0.000000 1.000000

>M9_RAND_V_NKX25_new
0.000000 0.000000 1.000000 0.000000
1.000000 0.000000 0.000000 0.000000
0.000000 0.000000 0.000000 1.000000
0.000000 1.000000 0.000000 0.000000
0.611722 0.388278 0.000000 0.000000
0.616606 0.000000 0.383394 0.000000

>M10_RAND_V_NKX25_new
0.554167 0.000000 0.445833 0.000000
0.000000 0.481944 0.000000 0.518056
0.000000 0.000000 0.000000 1.000000
1.000000 0.000000 0.000000 0.000000
0.000000 0.000000 0.000000 1.000000
1.000000 0.000000 0.000000 0.000000

>M11_RAND_V_NKX25_new
0.000000 0.000000 1.000000 0.000000
0.000000 0.000000 0.000000 1.000000
0.000000 0.000000 1.000000 0.000000
0.000000 0.000000 1.000000 0.000000
0.000000 1.000000 0.000000 0.000000
0.316092 0.000000 0.166667 0.517241
0.000000 1.000000 0.000000 0.000000
1.000000 0.000000 0.000000 0.000000

>M12_RAND_V_NKX25_new
0.000000 0.000000 0.000000 1.000000
1.000000 0.000000 0.000000 0.000000
0.000000 1.000000 0.000000 0.000000
1.000000 0.000000 0.000000 0.000000
0.000000 1.000000 0.000000 0.000000
1.000000 0.000000 0.000000 0.000000
0.197628 0.490119 0.312253 0.000000
1.000000 0.000000 0.000000 0.000000

>M13_RAND_V_NKX25_new
1.000000 0.000000 0.000000 0.000000
1.000000 0.000000 0.000000 0.000000
1.000000 0.000000 0.000000 0.000000
0.000000 0.714094 0.285906 0.000000
1.000000 0.000000 0.000000 0.000000
1.000000 0.000000 0.000000 0.000000
1.000000 0.000000 0.000000 0.000000

>M14_RAND_V_NKX25_new
1.000000 0.000000 0.000000 0.000000
0.000000 1.000000 0.000000 0.000000
0.959184 0.000000 0.040816 0.000000
0.000000 1.000000 0.000000 0.000000
1.000000 0.000000 0.000000 0.000000
0.000000 1.000000 0.000000 0.000000
1.000000 0.000000 0.000000 0.000000
0.000000 1.000000 0.000000 0.000000

>M15_RAND_V_NKX25_new
0.000000 0.000000 1.000000 0.000000
0.000000 1.000000 0.000000 0.000000
1.000000 0.000000 0.000000 0.000000
0.000000 0.000000 1.000000 0.000000
1.000000 0.000000 0.000000 0.000000
0.000000 0.000000 1.000000 0.000000
0.000000 0.000000 1.000000 0.000000
0.000000 1.000000 0.000000 0.000000

>M16_RAND_V_NKX25_new
1.000000 0.000000 0.000000 0.000000
0.000000 0.000000 1.000000 0.000000
0.000000 0.000000 1.000000 0.000000
0.000000 0.000000 1.000000 0.000000
0.000000 0.000000 0.000000 1.000000
0.000000 0.000000 0.000000 1.000000
0.000000 0.000000 0.000000 1.000000
0.000000 1.000000 0.000000 0.000000

>M17_RAND_V_NKX25_new
1.000000 0.000000 0.000000 0.000000
1.000000 0.000000 0.000000 0.000000
0.439265 0.560735 0.000000 0.000000
1.000000 0.000000 0.000000 0.000000
1.000000 0.000000 0.000000 0.000000
0.399869 0.600131 0.000000 0.000000

>M18_RAND_V_NKX25_new
0.000000 0.000000 1.000000 0.000000
0.000000 0.000000 1.000000 0.000000
1.000000 0.000000 0.000000 0.000000
0.000000 1.000000 0.000000 0.000000
1.000000 0.000000 0.000000 0.000000
0.000000 0.000000 1.000000 0.000000
0.000000 1.000000 0.000000 0.000000
0.000000 1.000000 0.000000 0.000000

>M19_RAND_V_NKX25_new
1.000000 0.000000 0.000000 0.000000
0.000000 0.000000 0.000000 1.000000
0.109121 0.000000 0.890879 0.000000
0.000000 0.000000 0.000000 1.000000
1.000000 0.000000 0.000000 0.000000

>M20_RAND_V_NKX25_new
0.000000 1.000000 0.000000 0.000000
0.571429 0.000000 0.428571 0.000000
0.000000 1.000000 0.000000 0.000000
0.000000 1.000000 0.000000 0.000000
0.000000 0.000000 0.000000 1.000000
0.000000 0.000000 0.000000 1.000000
0.000000 0.000000 0.000000 1.000000
1.000000 0.000000 0.000000 0.000000

>M21_RAND_V_NKX25_new
1.000000 0.000000 0.000000 0.000000
0.525694 0.000000 0.000000 0.474306
0.000000 0.000000 0.000000 1.000000
0.000000 0.000000 0.512500 0.487500
0.000000 0.000000 1.000000 0.000000
1.000000 0.000000 0.000000 0.000000

>M22_RAND_V_NKX25_new
1.000000 0.000000 0.000000 0.000000
0.000000 0.576822 0.000000 0.423178
0.000000 0.536435 0.000000 0.463565
1.000000 0.000000 0.000000 0.000000
0.000000 0.000000 0.000000 1.000000
0.000000 0.000000 1.000000 0.000000

>M23_RAND_V_NKX25_new
0.000000 0.000000 1.000000 0.000000
0.000000 0.000000 1.000000 0.000000
0.000000 1.000000 0.000000 0.000000
0.000000 1.000000 0.000000 0.000000
1.000000 0.000000 0.000000 0.000000
0.000000 0.000000 0.786667 0.213333
0.000000 1.000000 0.000000 0.000000
0.000000 1.000000 0.000000 0.000000

>M24_RAND_V_NKX25_new
1.000000 0.000000 0.000000 0.000000
0.000000 0.000000 0.000000 1.000000
0.290221 0.000000 0.406940 0.302839
1.000000 0.000000 0.000000 0.000000
1.000000 0.000000 0.000000 0.000000
1.000000 0.000000 0.000000 0.000000
0.000000 0.000000 0.000000 1.000000

>M25_RAND_V_NKX25_new
1.000000 0.000000 0.000000 0.000000
0.000000 0.000000 1.000000 0.000000
0.000000 0.000000 0.000000 1.000000
1.000000 0.000000 0.000000 0.000000
0.000000 1.000000 0.000000 0.000000
1.000000 0.000000 0.000000 0.000000
0.389831 0.610169 0.000000 0.000000
0.000000 0.000000 0.000000 1.000000

>M26_RAND_V_NKX25_new
0.000000 0.000000 0.000000 1.000000
1.000000 0.000000 0.000000 0.000000
0.000000 0.000000 0.000000 1.000000
0.000000 0.000000 0.000000 1.000000
0.000000 0.000000 1.000000 0.000000
0.600000 0.000000 0.400000 0.000000

>M27_RAND_V_NKX25_new
0.307692 0.000000 0.417582 0.274725
1.000000 0.000000 0.000000 0.000000
1.000000 0.000000 0.000000 0.000000
1.000000 0.000000 0.000000 0.000000
0.000000 1.000000 0.000000 0.000000
0.000000 0.000000 0.000000 1.000000
0.000000 0.000000 0.000000 1.000000
1.000000 0.000000 0.000000 0.000000

>M28_RAND_V_NKX25_new
0.000000 1.000000 0.000000 0.000000
0.000000 0.000000 1.000000 0.000000
0.000000 1.000000 0.000000 0.000000
0.000000 1.000000 0.000000 0.000000
0.000000 1.000000 0.000000 0.000000
0.000000 0.000000 1.000000 0.000000
0.000000 0.000000 1.000000 0.000000
0.000000 1.000000 0.000000 0.000000

>M29_RAND_V_NKX25_new
1.000000 0.000000 0.000000 0.000000
0.000000 0.000000 0.000000 1.000000
0.000000 1.000000 0.000000 0.000000
1.000000 0.000000 0.000000 0.000000
0.000000 0.490566 0.509434 0.000000
1.000000 0.000000 0.000000 0.000000
0.000000 0.000000 0.000000 1.000000

>M30_RAND_V_NKX25_new
0.000000 0.285425 0.329960 0.384615
0.000000 0.000000 0.000000 1.000000
1.000000 0.000000 0.000000 0.000000
0.000000 0.000000 0.000000 1.000000
1.000000 0.000000 0.000000 0.000000

>M31_RAND_V_NKX25_new
0.000000 0.000000 1.000000 0.000000
0.000000 1.000000 0.000000 0.000000
0.000000 0.000000 1.000000 0.000000
0.000000 1.000000 0.000000 0.000000
0.000000 0.000000 1.000000 0.000000
0.000000 1.000000 0.000000 0.000000
0.000000 0.000000 1.000000 0.000000
0.000000 0.000000 0.500000 0.500000

>M1_RAND_V_NKX25_old
1.000000 0.000000 0.000000 0.000000
0.000000 0.000000 0.000000 1.000000
1.000000 0.000000 0.000000 0.000000
0.654386 0.000000 0.000000 0.345614
1.000000 0.000000 0.000000 0.000000
0.333333 0.000000 0.226316 0.440351
1.000000 0.000000 0.000000 0.000000
1.000000 0.000000 0.000000 0.000000

>M2_RAND_V_NKX25_old
0.445578 0.000000 0.278912 0.275510
0.000000 0.000000 1.000000 0.000000
1.000000 0.000000 0.000000 0.000000
0.000000 0.000000 0.000000 1.000000
0.000000 1.000000 0.000000 0.000000
0.000000 1.000000 0.000000 0.000000
1.000000 0.000000 0.000000 0.000000

>M3_RAND_V_NKX25_old
1.000000 0.000000 0.000000 0.000000
0.000000 0.000000 0.000000 1.000000
1.000000 0.000000 0.000000 0.000000
0.000000 0.000000 0.000000 1.000000
1.000000 0.000000 0.000000 0.000000
0.000000 0.439024 0.131707 0.429268
1.000000 0.000000 0.000000 0.000000
0.000000 0.000000 0.000000 1.000000

>M4_RAND_V_NKX25_old
1.000000 0.000000 0.000000 0.000000
0.516841 0.264808 0.000000 0.218351
1.000000 0.000000 0.000000 0.000000
0.000000 0.000000 0.000000 1.000000
0.419280 0.000000 0.580720 0.000000
0.000000 0.000000 0.000000 1.000000
1.000000 0.000000 0.000000 0.000000

>M5_RAND_V_NKX25_old
0.000000 0.000000 1.000000 0.000000
1.000000 0.000000 0.000000 0.000000
0.000000 0.000000 0.000000 1.000000
0.000000 1.000000 0.000000 0.000000
1.000000 0.000000 0.000000 0.000000
0.329359 0.000000 0.369598 0.301043

>M6_RAND_V_NKX25_old
1.000000 0.000000 0.000000 0.000000
1.000000 0.000000 0.000000 0.000000
0.632258 0.000000 0.000000 0.367742
0.000000 0.000000 0.000000 1.000000
1.000000 0.000000 0.000000 0.000000
1.000000 0.000000 0.000000 0.000000
1.000000 0.000000 0.000000 0.000000
1.000000 0.000000 0.000000 0.000000

>M7_RAND_V_NKX25_old
0.000000 0.000000 0.000000 1.000000
1.000000 0.000000 0.000000 0.000000
0.000000 0.000000 0.000000 1.000000
0.530744 0.000000 0.000000 0.469256
1.000000 0.000000 0.000000 0.000000
0.000000 0.000000 0.631068 0.368932
1.000000 0.000000 0.000000 0.000000

>M8_RAND_V_NKX25_old
0.000000 1.000000 0.000000 0.000000
0.000000 1.000000 0.000000 0.000000
0.000000 0.000000 0.000000 1.000000
0.000000 0.000000 1.000000 0.000000
0.000000 0.000000 0.000000 1.000000
0.000000 1.000000 0.000000 0.000000
0.000000 0.000000 0.000000 1.000000
0.000000 1.000000 0.000000 0.000000

>M9_RAND_V_NKX25_old
0.000000 0.000000 1.000000 0.000000
1.000000 0.000000 0.000000 0.000000
1.000000 0.000000 0.000000 0.000000
0.000000 1.000000 0.000000 0.000000
0.000000 0.000000 0.000000 1.000000
0.260274 0.739726 0.000000 0.000000
1.000000 0.000000 0.000000 0.000000
0.000000 1.000000 0.000000 0.000000

>M10_RAND_V_NKX25_old
1.000000 0.000000 0.000000 0.000000
1.000000 0.000000 0.000000 0.000000
1.000000 0.000000 0.000000 0.000000
1.000000 0.000000 0.000000 0.000000
0.000000 0.000000 0.000000 1.000000
0.503464 0.000000 0.000000 0.496536
0.000000 0.000000 0.000000 1.000000

>M11_RAND_V_NKX25_old
1.000000 0.000000 0.000000 0.000000
0.000000 0.000000 0.000000 1.000000
1.000000 0.000000 0.000000 0.000000
0.000000 0.000000 0.000000 1.000000
0.000000 0.498106 0.501894 0.000000
0.000000 1.000000 0.000000 0.000000

>M12_RAND_V_NKX25_old
1.000000 0.000000 0.000000 0.000000
0.428571 0.000000 0.000000 0.571429
0.000000 0.000000 1.000000 0.000000
0.000000 0.000000 1.000000 0.000000
0.000000 0.000000 0.000000 1.000000
0.000000 0.000000 1.000000 0.000000
0.000000 0.000000 0.000000 1.000000
1.000000 0.000000 0.000000 0.000000

>M13_RAND_V_NKX25_old
0.000000 0.000000 0.416667 0.583333
0.000000 1.000000 0.000000 0.000000
0.000000 0.000000 0.000000 1.000000
0.000000 1.000000 0.000000 0.000000
1.000000 0.000000 0.000000 0.000000
0.000000 0.000000 0.000000 1.000000
1.000000 0.000000 0.000000 0.000000

>M14_RAND_V_NKX25_old
0.000000 0.000000 0.000000 1.000000
0.000000 1.000000 0.000000 0.000000
0.000000 1.000000 0.000000 0.000000
0.000000 1.000000 0.000000 0.000000
1.000000 0.000000 0.000000 0.000000
0.000000 0.000000 1.000000 0.000000
0.000000 1.000000 0.000000 0.000000
1.000000 0.000000 0.000000 0.000000
