# Supplementary material for: Prediction and validation of protein–protein interactors from genome-wide DNA-binding data using a knowledge-based machine-learning approach
Source: Open Biol. 2016 Sep 28;6(9):160183. doi: 10.1098/rsob.160183 (PMC5043580; doi:10.1098/rsob.160183)
Supplement: Supplementary File 2 [file rsob160183supp2.txt]

>HINFP/MA0131.1/JP_CORE_2014
0.10000000	0.30000000	0.25000000	0.35000000
0.65000000	0.05000000	0.00000000	0.30000000
1.00000000	0.00000000	0.00000000	0.00000000
0.10000000	0.85000000	0.05000000	0.00000000
0.00000000	0.00000000	0.95000000	0.05000000
0.00000000	0.05000000	0.00000000	0.95000000
0.00000000	0.95000000	0.00000000	0.05000000
0.00000000	0.90000000	0.10000000	0.00000000
0.00000000	0.00000000	0.95000000	0.05000000
0.10000000	0.65000000	0.05000000	0.20000000
>HNF4G/MA0484.1/JP_CORE_2014
0.37177317	0.19720694	0.21275920	0.21826069
0.34479475	0.16197630	0.40520525	0.08802370
0.49682607	0.01079137	0.40319509	0.08918747
0.11669488	0.02126534	0.79136691	0.07067287
0.20567076	0.07543377	0.34923826	0.36965722
0.15986035	0.30363944	0.24111299	0.29538722
0.00000000	0.93387643	0.02338129	0.04274228
0.98846805	0.00581887	0.00571308	0.00000000
0.83463817	0.00867541	0.15668642	0.00000000
0.89547186	0.00000000	0.09923826	0.00528989
0.01047397	0.00063479	0.96254761	0.02634363
0.03427846	0.01512907	0.38341092	0.56718155
0.02380449	0.45895049	0.11711807	0.40012696
0.01682184	0.88626746	0.00899281	0.08791790
0.71783749	0.08400339	0.05882353	0.13933559
>Bach1::Mafk/MA0591.1/JP_CORE_2014
0.39473684	0.12280702	0.35964912	0.12280702
0.12280702	0.31578947	0.40350877	0.15789474
0.13157895	0.35964912	0.47368421	0.03508772
0.57894737	0.14035088	0.28070175	0.00000000
0.01754386	0.00877193	0.00000000	0.97368421
0.00000000	0.00000000	0.93859649	0.06140351
0.99122807	0.00000000	0.00000000	0.00877193
0.00000000	0.82456140	0.17543860	0.00000000
0.00877193	0.00000000	0.03508772	0.95614035
0.04385965	0.93859649	0.01754386	0.00000000
0.94736842	0.00877193	0.02631579	0.01754386
0.00000000	0.00877193	0.99122807	0.00000000
0.00000000	1.00000000	0.00000000	0.00000000
0.85964912	0.03508772	0.05263158	0.05263158
0.10526316	0.36842105	0.33333333	0.19298246
>Tcf3/MA0522.1/JP_CORE_2014
0.15740687	0.49180233	0.27165286	0.07913794
0.46926598	0.37268988	0.10173223	0.05631192
0.00000000	1.00000000	0.00000000	0.00000000
1.00000000	0.00000000	0.00000000	0.00000000
0.00000000	0.23758763	0.71855628	0.04385609
0.00000000	0.97618910	0.02381090	0.00000000
0.00000000	0.00000000	0.00000000	1.00000000
0.00000000	0.00000000	1.00000000	0.00000000
0.00000000	0.72585598	0.19680204	0.07734198
0.40304733	0.24355483	0.00556167	0.34783616
0.13620300	0.23839870	0.38381322	0.24158508
>HIF1A::ARNT/MA0259.1/JP_CORE_2014
0.25961538	0.26923077	0.47115385	0.00000000
0.09615385	0.27884615	0.32692308	0.29807692
0.75000000	0.01923077	0.22115385	0.00961538
0.00000000	0.99038462	0.00000000	0.00961538
0.00000000	0.00000000	1.00000000	0.00000000
0.00000000	0.00000000	0.00000000	1.00000000
0.00000000	0.00000000	1.00000000	0.00000000
0.17307692	0.49038462	0.19230769	0.14423077
>Pax4/MA0068.1/JP_CORE_2014
0.33333333	0.09523810	0.52380952	0.04761905
0.95238095	0.00000000	0.04761905	0.00000000
0.76190476	0.09523810	0.04761905	0.09523810
0.52380952	0.04761905	0.04761905	0.38095238
0.61904762	0.04761905	0.14285714	0.19047619
0.52380952	0.14285714	0.04761905	0.28571429
0.28571429	0.04761905	0.09523810	0.57142857
0.42857143	0.04761905	0.04761905	0.47619048
0.23809524	0.14285714	0.28571429	0.33333333
0.23809524	0.52380952	0.04761905	0.19047619
0.28571429	0.52380952	0.19047619	0.00000000
0.33333333	0.33333333	0.23809524	0.09523810
0.38095238	0.33333333	0.09523810	0.19047619
0.28571429	0.23809524	0.04761905	0.42857143
0.47619048	0.23809524	0.19047619	0.09523810
0.19047619	0.38095238	0.19047619	0.23809524
0.14285714	0.28571429	0.19047619	0.38095238
0.33333333	0.38095238	0.14285714	0.14285714
0.19047619	0.42857143	0.14285714	0.23809524
0.42857143	0.28571429	0.09523810	0.19047619
0.23809524	0.33333333	0.23809524	0.19047619
0.23809524	0.28571429	0.09523810	0.38095238
0.33333333	0.52380952	0.00000000	0.14285714
0.28571429	0.42857143	0.04761905	0.23809524
0.14285714	0.57142857	0.09523810	0.19047619
0.33333333	0.42857143	0.09523810	0.14285714
0.14285714	0.57142857	0.09523810	0.19047619
0.04761905	0.52380952	0.14285714	0.28571429
0.28571429	0.52380952	0.04761905	0.14285714
0.14285714	0.61904762	0.09523810	0.14285714
>ZBTB33/MA0527.1/JP_CORE_2014
0.11631206	0.36312057	0.20709220	0.31347518
0.00851064	0.09361702	0.04539007	0.85248227
0.03971631	0.93475177	0.01560284	0.00992908
0.01418440	0.12624113	0.00709220	0.85248227
0.00000000	1.00000000	0.00000000	0.00000000
0.04964539	0.00000000	0.94609929	0.00425532
0.00283688	0.94751773	0.00000000	0.04964539
0.00000000	0.00000000	1.00000000	0.00000000
0.65390071	0.11347518	0.16737589	0.06524823
0.01134752	0.08085106	0.63829787	0.26950355
0.59007092	0.13333333	0.20000000	0.07659574
0.12056738	0.32907801	0.19290780	0.35744681
0.02695035	0.46524823	0.06099291	0.44680851
0.11205674	0.20567376	0.15460993	0.52765957
0.12765957	0.33049645	0.37730496	0.16453901
>Mecom/MA0029.1/JP_CORE_2014
0.51851852	0.07407407	0.22222222	0.18518519
0.74074074	0.03703704	0.07407407	0.14814815
0.00000000	0.03703704	0.92592593	0.03703704
1.00000000	0.00000000	0.00000000	0.00000000
0.03703704	0.37037037	0.00000000	0.59259259
1.00000000	0.00000000	0.00000000	0.00000000
0.96296296	0.00000000	0.03703704	0.00000000
0.00000000	0.00000000	1.00000000	0.00000000
1.00000000	0.00000000	0.00000000	0.00000000
0.00000000	0.11111111	0.00000000	0.88888889
0.88888889	0.03703704	0.00000000	0.07407407
0.85185185	0.00000000	0.14814815	0.00000000
0.22222222	0.25925926	0.25925926	0.25925926
0.55555556	0.22222222	0.11111111	0.11111111
>RREB1/MA0073.1/JP_CORE_2014
0.27272727	0.72727273	0.00000000	0.00000000
0.09090909	0.90909091	0.00000000	0.00000000
0.27272727	0.72727273	0.00000000	0.00000000
0.00000000	1.00000000	0.00000000	0.00000000
0.63636364	0.36363636	0.00000000	0.00000000
0.81818182	0.18181818	0.00000000	0.00000000
0.72727273	0.27272727	0.00000000	0.00000000
0.36363636	0.54545455	0.00000000	0.09090909
0.00000000	1.00000000	0.00000000	0.00000000
1.00000000	0.00000000	0.00000000	0.00000000
0.36363636	0.63636364	0.00000000	0.00000000
0.09090909	0.90909091	0.00000000	0.00000000
0.27272727	0.72727273	0.00000000	0.00000000
0.36363636	0.54545455	0.09090909	0.00000000
0.18181818	0.81818182	0.00000000	0.00000000
0.36363636	0.45454545	0.00000000	0.18181818
0.36363636	0.45454545	0.09090909	0.09090909
0.36363636	0.54545455	0.00000000	0.09090909
0.09090909	0.63636364	0.27272727	0.00000000
0.36363636	0.36363636	0.18181818	0.09090909
>RXR::RAR/MA0159.1/JP_CORE_2014
0.52173913	0.00000000	0.47826087	0.00000000
0.00000000	0.00000000	1.00000000	0.00000000
0.04347826	0.00000000	0.56521739	0.39130435
0.00000000	0.00000000	0.04347826	0.95652174
0.00000000	0.78260870	0.13043478	0.08695652
0.95652174	0.00000000	0.04347826	0.00000000
0.17391304	0.30434783	0.21739130	0.30434783
0.21739130	0.34782609	0.39130435	0.04347826
0.21739130	0.17391304	0.47826087	0.13043478
0.56521739	0.04347826	0.30434783	0.08695652
0.21739130	0.26086957	0.52173913	0.00000000
0.73913043	0.13043478	0.13043478	0.00000000
0.04347826	0.04347826	0.86956522	0.04347826
0.00000000	0.04347826	0.69565217	0.26086957
0.08695652	0.04347826	0.13043478	0.73913043
0.04347826	0.73913043	0.13043478	0.08695652
0.91304348	0.00000000	0.04347826	0.04347826
>TFAP2A/MA0003.2/JP_CORE_2014
0.27206748	0.31973323	0.16692821	0.24127109
0.41996862	0.20792468	0.15535504	0.21675167
0.14260494	0.29540996	0.17340133	0.38858376
0.29756767	0.10180463	0.19321302	0.40741467
0.01098470	0.23519027	0.72812868	0.02569635
0.00000000	1.00000000	0.00000000	0.00000000
0.00000000	0.93409180	0.00000000	0.06590820
0.01216163	0.34052570	0.01667321	0.63063947
0.06786975	0.53530796	0.33640643	0.06041585
0.73322872	0.04629266	0.18046293	0.04001569
0.09023146	0.00000000	0.90976854	0.00000000
0.00000000	0.00000000	1.00000000	0.00000000
0.02275402	0.28305218	0.67771675	0.01647705
0.08846607	0.72028246	0.09121224	0.10003923
0.61710475	0.13534719	0.03295410	0.21459396
>ELF5/MA0136.1/JP_CORE_2014
0.27272727	0.20454545	0.06818182	0.45454545
0.65909091	0.06818182	0.15909091	0.11363636
0.04545455	0.45454545	0.11363636	0.38636364
0.31818182	0.00000000	0.02272727	0.65909091
0.00000000	0.02272727	0.00000000	0.97727273
0.00000000	1.00000000	0.00000000	0.00000000
0.00000000	1.00000000	0.00000000	0.00000000
0.09090909	0.06818182	0.25000000	0.59090909
0.09090909	0.18181818	0.25000000	0.47727273
>ZNF263/MA0528.1/JP_CORE_2014
0.15530030	0.01923203	0.72714145	0.09832622
0.30167378	0.00000000	0.69832622	0.00000000
0.72976698	0.00000000	0.18391861	0.08631441
0.02973416	0.00000000	0.90705612	0.06320971
0.06636035	0.11407942	0.81680341	0.00275681
0.91361995	0.03616672	0.00282245	0.04739088
0.10298654	0.05539875	0.73856252	0.10305218
0.10187069	0.09366590	0.75162455	0.05283886
0.53252379	0.06353791	0.36186413	0.04207417
0.33685592	0.10127995	0.46222514	0.09963899
0.20321628	0.07016738	0.62166065	0.10495569
0.43308172	0.03872662	0.44174598	0.08644568
0.27404004	0.04069577	0.58437808	0.10088612
0.26951099	0.10620282	0.59350181	0.03078438
0.52136528	0.06235642	0.31375123	0.10252708
0.25093535	0.00006564	0.63400066	0.11499836
0.20557926	0.00000000	0.75116508	0.04325566
0.54512635	0.00000000	0.38674106	0.06813259
0.34302593	0.01437479	0.58569084	0.05690843
0.26695110	0.04266492	0.64450279	0.04588119
0.47679685	0.05953397	0.40308500	0.06058418
>THAP1/MA0597.1/JP_CORE_2014
0.09045226	0.46733668	0.13567839	0.30653266
0.07537688	0.23618090	0.06030151	0.62814070
0.10050251	0.00000000	0.68844221	0.21105528
0.03517588	0.91457286	0.00000000	0.05025126
0.01507538	0.97989950	0.00000000	0.00502513
0.29145729	0.68341709	0.00502513	0.02010050
0.23618090	0.08542714	0.38693467	0.29145729
0.15075377	0.35678392	0.20603015	0.28643216
0.58291457	0.17085427	0.08542714	0.16080402
>PAX5/MA0014.2/JP_CORE_2014
0.29129464	0.25446429	0.37165179	0.08258929
0.35156250	0.06584821	0.24776786	0.33482143
0.34375000	0.03348214	0.60937500	0.01339286
0.27343750	0.16517857	0.37500000	0.18638393
0.00000000	0.18861607	0.50781250	0.30357143
0.04352679	0.82142857	0.00000000	0.13504464
0.85491071	0.02343750	0.09263393	0.02901786
0.16964286	0.18191964	0.59486607	0.05357143
0.01004464	0.60044643	0.03906250	0.35044643
0.19419643	0.46763393	0.32812500	0.01004464
0.60491071	0.00892857	0.38392857	0.00223214
0.59933036	0.01897321	0.20647321	0.17522321
0.00000000	0.23995536	0.75781250	0.00223214
0.00334821	0.83816964	0.01897321	0.13950893
0.35379464	0.01897321	0.60267857	0.02455357
0.17075893	0.04575893	0.17299107	0.61049107
0.25111607	0.00669643	0.73549107	0.00669643
0.65513393	0.03683036	0.24776786	0.06026786
0.16964286	0.74441964	0.02790179	0.05803571
>MEF2A/MA0052.2/JP_CORE_2014
0.32654447	0.10047522	0.25729803	0.31568228
0.11473184	0.10115411	0.42430414	0.35980991
0.07875085	0.80040733	0.02172437	0.09911745
0.00000000	0.32111337	0.00000000	0.67888663
0.86354379	0.04616429	0.00950441	0.08078751
0.68431772	0.00000000	0.08078751	0.23489477
0.93890020	0.00000000	0.02647658	0.03462322
0.91785472	0.00339443	0.00000000	0.07875085
0.94365241	0.00000000	0.00000000	0.05634759
0.00407332	0.00000000	0.00000000	0.99592668
0.99932111	0.00000000	0.00000000	0.00067889
0.15682281	0.03326544	0.78750849	0.02240326
0.39850645	0.42905635	0.07603530	0.09640190
0.35980991	0.27766463	0.07467753	0.28784793
0.23421589	0.30482010	0.13781399	0.32315003
>Crx/MA0467.1/JP_CORE_2014
0.57558417	0.14163090	0.21840725	0.06437768
0.69337148	0.02050548	0.19885551	0.08726753
0.16547449	0.02622794	0.70100143	0.10729614
0.44969003	0.10586552	0.39246543	0.05197902
0.24558894	0.00000000	0.75059609	0.00381497
0.00000000	0.00000000	1.00000000	0.00000000
0.77825465	0.22174535	0.00000000	0.00000000
0.00000000	0.00000000	0.00000000	1.00000000
0.00000000	0.01382928	0.00000000	0.98617072
0.95135908	0.00000000	0.00000000	0.04864092
0.25941822	0.02479733	0.63233190	0.08345255
>Mycn/MA0104.3/JP_CORE_2014
0.37633642	0.10406272	0.40342124	0.11617962
0.00000000	0.80898076	0.19101924	0.00000000
0.00000000	1.00000000	0.00000000	0.00000000
1.00000000	0.00000000	0.00000000	0.00000000
0.00000000	1.00000000	0.00000000	0.00000000
0.11974341	0.00000000	0.88025659	0.00000000
0.00000000	0.00000000	0.00000000	1.00000000
0.00000000	0.00000000	1.00000000	0.00000000
>Myog/MA0500.1/JP_CORE_2014
0.40493904	0.14827444	0.44678653	0.00000000
0.59785080	0.01710064	0.38504856	0.00000000
0.00000000	1.00000000	0.00000000	0.00000000
1.00000000	0.00000000	0.00000000	0.00000000
0.00000000	0.00000000	1.00000000	0.00000000
0.00346146	0.84010126	0.15643728	0.00000000
0.00000000	0.00000000	0.00000000	1.00000000
0.00000000	0.00000000	1.00000000	0.00000000
0.14631122	0.44038024	0.30383344	0.10947510
0.27603844	0.19446167	0.26699731	0.26250258
0.21021905	0.24643521	0.38845836	0.15488737
>Foxa2/MA0047.2/JP_CORE_2014
0.00123762	0.00123762	0.00123762	0.99628713
0.27317676	0.00370828	0.71940667	0.00370828
0.00123609	0.00123609	0.00123609	0.99629172
0.00123609	0.00370828	0.04449938	0.95055624
0.00123305	0.00123305	0.21578298	0.78175092
0.90864198	0.00493827	0.08271605	0.00370370
0.00246914	0.89506173	0.00246914	0.10000000
0.41779975	0.09517923	0.00370828	0.48331273
0.06180470	0.32756489	0.07169345	0.53893696
0.51672862	0.00743494	0.02973978	0.44609665
0.16253102	0.06575682	0.59801489	0.17369727
0.16064757	0.24283935	0.36114570	0.23536737
>Gata1/MA0035.3/JP_CORE_2014
0.11333890	0.24065720	0.14090783	0.50509607
0.02818157	0.35678084	0.15549986	0.45953773
0.00000000	0.82812587	0.02433862	0.14753551
0.00000000	0.03881927	0.00000000	0.96118073
0.00000000	0.00000000	0.00000000	1.00000000
1.00000000	0.00000000	0.00000000	0.00000000
0.00000000	0.00000000	0.00000000	1.00000000
0.00000000	1.00000000	0.00000000	0.00000000
0.12063492	0.00000000	0.00000000	0.87936508
0.13934837	0.34341409	0.37243108	0.14480646
0.10504038	0.28248399	0.08900028	0.52347536
>MYC::MAX/MA0059.1/JP_CORE_2014
0.33333333	0.04761905	0.42857143	0.19047619
0.71428571	0.04761905	0.19047619	0.04761905
0.09523810	0.42857143	0.42857143	0.04761905
0.04761905	0.95238095	0.00000000	0.00000000
1.00000000	0.00000000	0.00000000	0.00000000
0.00000000	0.95238095	0.00000000	0.04761905
0.04761905	0.00000000	0.95238095	0.00000000
0.00000000	0.04761905	0.00000000	0.95238095
0.00000000	0.00000000	1.00000000	0.00000000
0.04761905	0.04761905	0.85714286	0.04761905
0.14285714	0.23809524	0.00000000	0.61904762
>EHF/MA0598.1/JP_CORE_2014
0.49264191	0.50735809	0.00000000	0.00000000
0.00000000	1.00000000	0.00000000	0.00000000
0.00000000	0.00000000	0.00000000	1.00000000
0.00000000	0.00000000	0.00000000	1.00000000
0.00000000	1.00000000	0.00000000	0.00000000
0.00000000	1.00000000	0.00000000	0.00000000
0.00000000	0.00000000	0.00000000	1.00000000
0.00000000	0.49544499	0.50455501	0.00000000
>FOXD1/MA0031.1/JP_CORE_2014
0.05000000	0.05000000	0.85000000	0.05000000
0.00000000	0.00000000	0.00000000	1.00000000
0.95000000	0.05000000	0.00000000	0.00000000
1.00000000	0.00000000	0.00000000	0.00000000
0.90000000	0.05000000	0.05000000	0.00000000
0.05000000	0.90000000	0.00000000	0.05000000
1.00000000	0.00000000	0.00000000	0.00000000
0.35000000	0.10000000	0.15000000	0.40000000
>Sox17/MA0078.1/JP_CORE_2014
0.22580645	0.29032258	0.19354839	0.29032258
0.25806452	0.25806452	0.12903226	0.35483871
0.09677419	0.58064516	0.03225806	0.29032258
0.96774194	0.00000000	0.00000000	0.03225806
0.00000000	0.03225806	0.00000000	0.96774194
0.00000000	0.00000000	0.00000000	1.00000000
0.00000000	0.00000000	1.00000000	0.00000000
0.00000000	0.00000000	0.06451613	0.93548387
0.00000000	0.54838710	0.32258065	0.12903226
>PPARG/MA0066.1/JP_CORE_2014
0.10714286	0.28571429	0.50000000	0.10714286
0.10714286	0.00000000	0.00000000	0.89285714
0.67857143	0.00000000	0.32142857	0.00000000
0.00000000	0.03571429	0.96428571	0.00000000
0.03571429	0.00000000	0.92857143	0.03571429
0.00000000	0.03571429	0.14285714	0.82142857
0.07142857	0.82142857	0.10714286	0.00000000
0.92857143	0.03571429	0.00000000	0.03571429
0.17857143	0.53571429	0.14285714	0.14285714
0.17857143	0.25000000	0.35714286	0.21428571
0.14285714	0.07142857	0.64285714	0.14285714
0.03571429	0.00000000	0.07142857	0.89285714
0.07142857	0.17857143	0.71428571	0.03571429
0.78571429	0.17857143	0.00000000	0.03571429
0.03571429	0.96428571	0.00000000	0.00000000
0.00000000	0.89285714	0.00000000	0.10714286
0.10714286	0.42857143	0.00000000	0.46428571
0.78571429	0.17857143	0.00000000	0.03571429
0.17857143	0.42857143	0.21428571	0.17857143
0.25000000	0.00000000	0.03571429	0.71428571
>GATA3/MA0037.2/JP_CORE_2014
1.00000000	0.00000000	0.00000000	0.00000000
0.00000000	0.00000000	1.00000000	0.00000000
1.00000000	0.00000000	0.00000000	0.00000000
0.00000000	0.00000000	0.00000000	1.00000000
1.00000000	0.00000000	0.00000000	0.00000000
1.00000000	0.00000000	0.00000000	0.00000000
0.27873812	0.00000000	0.72126188	0.00000000
0.60414866	0.15384615	0.24200519	0.00000000
>Atoh1/MA0461.1/JP_CORE_2014
0.00000000	1.00000000	0.00000000	0.00000000
1.00000000	0.00000000	0.00000000	0.00000000
0.00000000	0.00000000	1.00000000	0.00000000
0.55081670	0.44918330	0.00000000	0.00000000
0.20184081	0.00000000	0.00000000	0.79815919
0.00000000	0.00000000	1.00000000	0.00000000
0.00000000	0.00000000	1.00000000	0.00000000
0.00000000	0.61965258	0.00000000	0.38034742
>NFE2L1::MafG/MA0089.1/JP_CORE_2014
0.20588235	0.32352941	0.29411765	0.17647059
0.85294118	0.05882353	0.08823529	0.00000000
0.00000000	0.00000000	0.00000000	1.00000000
0.02941176	0.00000000	0.94117647	0.02941176
1.00000000	0.00000000	0.00000000	0.00000000
0.00000000	0.76470588	0.05882353	0.17647059
>RORA/MA0071.1/JP_CORE_2014
0.60000000	0.04000000	0.08000000	0.28000000
0.36000000	0.04000000	0.00000000	0.60000000
0.24000000	0.48000000	0.16000000	0.12000000
0.44000000	0.08000000	0.20000000	0.28000000
0.84000000	0.00000000	0.16000000	0.00000000
0.00000000	0.00000000	1.00000000	0.00000000
0.00000000	0.00000000	1.00000000	0.00000000
0.00000000	0.00000000	0.00000000	1.00000000
0.00000000	1.00000000	0.00000000	0.00000000
1.00000000	0.00000000	0.00000000	0.00000000
>Stat6/MA0520.1/JP_CORE_2014
0.13876890	0.35799136	0.26025918	0.24298056
0.35907127	0.17710583	0.20086393	0.26295896
0.08207343	0.30561555	0.23542117	0.37688985
0.00000000	0.00000000	0.00000000	1.00000000
0.00701944	0.00000000	0.00000000	0.99298056
0.06587473	0.90712743	0.00000000	0.02699784
0.03779698	0.65010799	0.00000000	0.31209503
0.35853132	0.01133909	0.11825054	0.51187905
0.17710583	0.28833693	0.48488121	0.04967603
0.62257019	0.00161987	0.22462203	0.15118790
0.01403888	0.00000000	0.96976242	0.01619870
1.00000000	0.00000000	0.00000000	0.00000000
0.99838013	0.00000000	0.00161987	0.00000000
0.33531317	0.29157667	0.21490281	0.15820734
0.18628510	0.26457883	0.12688985	0.42224622
>MEF2C/MA0497.1/JP_CORE_2014
0.31914894	0.14531462	0.30602082	0.22951562
0.33182435	0.06835672	0.25939339	0.34042553
0.19511091	0.08872793	0.37211408	0.34404708
0.17292893	0.63920326	0.03531010	0.15255772
0.00000000	0.44590312	0.00000000	0.55409688
0.73155274	0.11588954	0.03349932	0.11905840
0.77229516	0.01448619	0.10909914	0.10411951
0.95382526	0.00000000	0.03938434	0.00679040
0.96468990	0.00000000	0.00090539	0.03440471
0.96650068	0.00000000	0.00181077	0.03168855
0.02535084	0.02806700	0.00000000	0.94658216
0.98551381	0.00000000	0.01448619	0.00000000
0.17609778	0.05432322	0.75645088	0.01312811
0.44137619	0.37845179	0.06699864	0.11317338
0.45676777	0.20371209	0.05703938	0.28248076
>Nr1h3::Rxra/MA0494.1/JP_CORE_2014
0.00000000	0.03940110	0.02206462	0.93853428
0.11032309	0.02364066	0.85815603	0.00788022
0.58156028	0.19148936	0.10795902	0.11899133
0.19385343	0.76516942	0.00000000	0.04097715
0.04570528	0.85106383	0.00236407	0.10086682
0.06146572	0.24665091	0.10086682	0.59101655
0.28211190	0.25059102	0.27029157	0.19700552
0.29472025	0.20252167	0.26477541	0.23798266
0.62568952	0.00000000	0.25295508	0.12135540
0.21907013	0.01497242	0.71158392	0.05437352
0.06067770	0.00000000	0.00315209	0.93617021
0.44050433	0.06067770	0.34672971	0.15208826
0.70921986	0.13947991	0.15130024	0.00000000
0.20094563	0.75807723	0.01576044	0.02521671
0.09219858	0.81954295	0.00000000	0.08825847
0.00866824	0.39558708	0.03309693	0.56264775
0.10638298	0.40031521	0.15445232	0.33884949
0.22143420	0.15445232	0.26241135	0.36170213
0.18676123	0.22852640	0.34594169	0.23877069
>Sox2/MA0143.3/JP_CORE_2014
0.00000000	1.00000000	0.00000000	0.00000000
0.00000000	1.00000000	0.00000000	0.00000000
0.45325203	0.00000000	0.00000000	0.54674797
0.00000000	0.00000000	0.00000000	1.00000000
0.00000000	0.00000000	0.00000000	1.00000000
0.00000000	0.00000000	1.00000000	0.00000000
0.00000000	0.00000000	0.00000000	1.00000000
0.00000000	0.28387534	0.20121951	0.51490515
>JUN/MA0488.1/JP_CORE_2014
0.38825830	0.13315528	0.23340328	0.24518314
0.33937428	0.14011828	0.23774323	0.28276421
0.30980542	0.09075734	0.46175124	0.13768600
0.78815338	0.03476726	0.17707936	0.00000000
0.00000000	0.00000000	0.00000000	1.00000000
0.00000000	0.00000000	0.99432469	0.00567531
0.99995231	0.00000000	0.00000000	0.00004769
0.00000000	0.16396414	0.21518504	0.62085082
0.00000000	0.02899657	0.97100343	0.00000000
0.04473483	0.16839947	0.00000000	0.78686570
0.32926364	0.67073636	0.00000000	0.00000000
1.00000000	0.00000000	0.00000000	0.00000000
0.00968142	0.17665013	0.04845479	0.76521366
>NRF1/MA0506.1/JP_CORE_2014
0.13019031	0.08109862	0.78871107	0.00000000
0.13473183	0.86526817	0.00000000	0.00000000
0.04238754	0.04087370	0.91673875	0.00000000
0.00000000	0.86851211	0.10121107	0.03027682
0.32742215	0.40268166	0.20220588	0.06769031
0.00000000	0.08715398	0.11418685	0.79865917
0.00000000	0.00000000	1.00000000	0.00000000
0.00000000	0.93814879	0.00000000	0.06185121
0.00000000	0.07547578	0.92452422	0.00000000
0.01600346	0.98399654	0.00000000	0.00000000
0.48551038	0.17387543	0.34061419	0.00000000
>Tcf12/MA0521.1/JP_CORE_2014
0.47848003	0.12291586	0.39728577	0.00131834
0.68398604	0.00961613	0.30639783	0.00000000
0.00000000	1.00000000	0.00000000	0.00000000
1.00000000	0.00000000	0.00000000	0.00000000
0.00062040	0.00000000	0.99937960	0.00000000
0.01426910	0.83924002	0.14649089	0.00000000
0.00000000	0.00000000	0.00000000	1.00000000
0.00000000	0.00000000	1.00000000	0.00000000
0.14540520	0.42861574	0.29554091	0.13043815
0.30337340	0.18735944	0.22683211	0.28243505
0.22202404	0.23303606	0.37502908	0.16991082
>PBX1/MA0070.1/JP_CORE_2014
0.27777778	0.33333333	0.11111111	0.27777778
0.16666667	0.50000000	0.16666667	0.16666667
0.88888889	0.05555556	0.05555556	0.00000000
0.05555556	0.05555556	0.00000000	0.88888889
0.00000000	1.00000000	0.00000000	0.00000000
0.94444444	0.05555556	0.00000000	0.00000000
0.94444444	0.00000000	0.00000000	0.05555556
0.00000000	0.00000000	0.05555556	0.94444444
0.00000000	1.00000000	0.00000000	0.00000000
0.88888889	0.05555556	0.00000000	0.05555556
0.66666667	0.00000000	0.05555556	0.27777778
0.44444444	0.11111111	0.11111111	0.33333333
>Pdx1/MA0132.1/JP_CORE_2014
0.03225806	0.61290323	0.16129032	0.19354839
0.00000000	0.00000000	0.00000000	1.00000000
1.00000000	0.00000000	0.00000000	0.00000000
1.00000000	0.00000000	0.00000000	0.00000000
0.00000000	0.00000000	0.03225806	0.96774194
0.03225806	0.03225806	0.32258065	0.61290323
>Spz1/MA0111.1/JP_CORE_2014
0.75000000	0.00000000	0.25000000	0.00000000
0.00000000	0.16666667	0.75000000	0.08333333
0.16666667	0.00000000	0.83333333	0.00000000
0.00000000	0.00000000	0.91666667	0.08333333
0.08333333	0.00000000	0.08333333	0.83333333
0.66666667	0.00000000	0.00000000	0.33333333
0.50000000	0.00000000	0.16666667	0.33333333
0.08333333	0.75000000	0.16666667	0.00000000
0.83333333	0.00000000	0.16666667	0.00000000
0.00000000	0.08333333	0.75000000	0.16666667
0.16666667	0.66666667	0.16666667	0.00000000
>FOXH1/MA0479.1/JP_CORE_2014
0.11435879	0.34587748	0.18146389	0.35829984
0.19218122	0.28413104	0.26026063	0.26342711
0.11849957	0.39715016	0.38436244	0.09998782
1.00000000	0.00000000	0.00000000	0.00000000
0.91913287	0.00000000	0.02788942	0.05297771
0.00000000	0.00000000	0.00000000	1.00000000
0.28912435	0.70308123	0.00000000	0.00779442
0.17220801	0.82779199	0.00000000	0.00000000
1.00000000	0.00000000	0.00000000	0.00000000
0.00000000	1.00000000	0.00000000	0.00000000
0.86932164	0.00000000	0.00000000	0.13067836
>KLF5/MA0599.1/JP_CORE_2014
0.10498861	0.14862978	0.55631475	0.19006686
0.00000000	0.87429285	0.00000000	0.12570715
0.00000000	0.88222761	0.00000000	0.11777239
0.25545515	0.70303431	0.00000000	0.04151054
0.00000000	1.00000000	0.00000000	0.00000000
0.37109691	0.00000000	0.38072148	0.24818162
0.00000000	1.00000000	0.00000000	0.00000000
0.00000000	1.00000000	0.00000000	0.00000000
0.00000000	0.96502829	0.00000000	0.03497171
0.28763500	0.41106458	0.00000000	0.30130042
>Sox6/MA0515.1/JP_CORE_2014
0.01606426	0.55823293	0.20080321	0.22489960
0.00000000	0.88755020	0.00000000	0.11244980
0.64658635	0.00000000	0.00000000	0.35341365
0.00000000	0.00000000	0.00000000	1.00000000
0.00000000	0.00000000	0.00000000	1.00000000
0.00000000	0.00000000	1.00000000	0.00000000
0.00000000	0.00000000	0.00000000	1.00000000
0.00000000	0.46184739	0.02008032	0.51807229
0.01606426	0.44979920	0.00000000	0.53413655
0.05622490	0.30522088	0.12449799	0.51405622
>ARID3A/MA0151.1/JP_CORE_2014
1.00000000	0.00000000	0.00000000	0.00000000
0.00000000	0.00000000	0.00000000	1.00000000
0.03703704	0.33333333	0.00000000	0.62962963
1.00000000	0.00000000	0.00000000	0.00000000
1.00000000	0.00000000	0.00000000	0.00000000
0.74074074	0.00000000	0.03703704	0.22222222
>RORA/MA0072.1/JP_CORE_2014
0.25000000	0.22222222	0.22222222	0.30555556
0.47222222	0.05555556	0.19444444	0.27777778
0.41666667	0.00000000	0.08333333	0.50000000
0.97222222	0.02777778	0.00000000	0.00000000
0.63888889	0.00000000	0.00000000	0.36111111
0.05555556	0.33333333	0.36111111	0.25000000
0.00000000	0.00000000	0.00000000	1.00000000
0.77777778	0.00000000	0.22222222	0.00000000
0.00000000	0.00000000	1.00000000	0.00000000
0.00000000	0.00000000	1.00000000	0.00000000
0.00000000	0.00000000	0.00000000	1.00000000
0.00000000	1.00000000	0.00000000	0.00000000
1.00000000	0.00000000	0.00000000	0.00000000
0.41666667	0.16666667	0.27777778	0.13888889
>MAFK/MA0496.1/JP_CORE_2014
0.28175687	0.48797500	0.07466689	0.15560125
0.25068268	0.21842408	0.06392499	0.46696825
0.28568844	0.15250864	0.35104458	0.21075835
0.57188682	0.07998026	0.13211054	0.21602237
0.16997861	0.28675769	0.48151012	0.06175358
0.00000000	0.00429347	0.00000000	0.99570653
0.04390525	0.95609475	0.00000000	0.00000000
1.00000000	0.00000000	0.00000000	0.00000000
0.00000000	0.00000000	0.91362066	0.08637934
0.00000000	0.99921040	0.00078960	0.00000000
0.95236059	0.00707353	0.00000000	0.04056588
0.38609969	0.16079947	0.16208258	0.29101826
0.44684981	0.06517519	0.02085869	0.46711630
0.34323079	0.08601744	0.02590887	0.54484290
0.28429018	0.15280474	0.04439875	0.51850633
>NR4A2/MA0160.1/JP_CORE_2014
0.61538462	0.07692308	0.23076923	0.07692308
0.92857143	0.00000000	0.07142857	0.00000000
0.00000000	0.00000000	0.92857143	0.07142857
0.21428571	0.00000000	0.78571429	0.00000000
0.14285714	0.14285714	0.00000000	0.71428571
0.00000000	0.92857143	0.00000000	0.07142857
1.00000000	0.00000000	0.00000000	0.00000000
0.23076923	0.61538462	0.15384615	0.00000000
>JUN::FOS/MA0099.2/JP_CORE_2014
0.00000000	0.05555556	0.00000000	0.94444444
0.00000000	0.00000000	0.83333333	0.16666667
0.88888889	0.11111111	0.00000000	0.00000000
0.27777778	0.66666667	0.05555556	0.00000000
0.16666667	0.00000000	0.05555556	0.77777778
0.00000000	0.83333333	0.16666667	0.00000000
0.88888889	0.00000000	0.05555556	0.05555556
>FOXI1/MA0042.1/JP_CORE_2014
0.19354839	0.03225806	0.45161290	0.32258065
0.12903226	0.25806452	0.38709677	0.22580645
0.35483871	0.12903226	0.25806452	0.25806452
0.00000000	0.00000000	0.00000000	1.00000000
0.41935484	0.00000000	0.58064516	0.00000000
0.00000000	0.00000000	0.00000000	1.00000000
0.00000000	0.00000000	0.00000000	1.00000000
0.00000000	0.00000000	0.00000000	1.00000000
0.48387097	0.00000000	0.51612903	0.00000000
0.00000000	0.00000000	0.22580645	0.77419355
0.25806452	0.03225806	0.12903226	0.58064516
0.06451613	0.03225806	0.12903226	0.77419355
>T/MA0009.1/JP_CORE_2014
0.05000000	0.70000000	0.20000000	0.05000000
0.02500000	0.02500000	0.00000000	0.95000000
1.00000000	0.00000000	0.00000000	0.00000000
0.00000000	0.00000000	1.00000000	0.00000000
0.00000000	0.00000000	1.00000000	0.00000000
0.00000000	0.00000000	0.00000000	1.00000000
0.00000000	0.00000000	1.00000000	0.00000000
0.00000000	0.05000000	0.00000000	0.95000000
0.02500000	0.17500000	0.70000000	0.10000000
1.00000000	0.00000000	0.00000000	0.00000000
0.77500000	0.12500000	0.00000000	0.10000000
>NFIC/MA0161.1/JP_CORE_2014
0.05179398	0.26504630	0.02546296	0.65769676
0.01171875	0.00969329	0.04340278	0.93518519
0.01171875	0.00969329	0.97120949	0.00737847
0.01316551	0.01273148	0.96108218	0.01302083
0.17737269	0.77604167	0.02314815	0.02343750
0.47714120	0.14192708	0.17158565	0.20934606
>RFX5/MA0510.1/JP_CORE_2014
0.08867632	0.40641158	0.14503619	0.35987590
0.15382627	0.20579111	0.22285419	0.41752844
0.00155119	0.48345398	0.33169597	0.18329886
0.04679421	0.95320579	0.00000000	0.00000000
0.30739400	0.56127198	0.01577042	0.11556360
0.00000000	0.21509824	0.00000000	0.78490176
0.47673216	0.00025853	0.52300931	0.00000000
0.06334023	0.00000000	0.90847983	0.02817994
0.00000000	0.72776629	0.10548087	0.16675284
0.79033092	0.12849018	0.08117890	0.00000000
0.95449845	0.04550155	0.00000000	0.00000000
0.00000000	1.00000000	0.00000000	0.00000000
0.53877973	0.20217166	0.00000000	0.25904860
0.24715615	0.09332989	0.56463289	0.09488108
0.22518097	0.35884178	0.32032058	0.09565667
>FOXL1/MA0033.1/JP_CORE_2014
0.30434783	0.04347826	0.17391304	0.47826087
0.43478261	0.17391304	0.08695652	0.30434783
0.26086957	0.13043478	0.26086957	0.34782609
0.56521739	0.17391304	0.17391304	0.08695652
0.17391304	0.43478261	0.08695652	0.30434783
0.91304348	0.00000000	0.08695652	0.00000000
0.00000000	0.08695652	0.00000000	0.91304348
0.95652174	0.04347826	0.00000000	0.00000000
>POU2F2/MA0507.1/JP_CORE_2014
0.18146043	0.27765632	0.17577613	0.36510713
0.23174464	0.11630958	0.25929165	0.39265413
0.26453870	0.36073459	0.18146043	0.19326629
0.88150415	0.00830783	0.00043725	0.10975077
0.00000000	0.00000000	0.00000000	1.00000000
0.11193704	0.00087451	0.00000000	0.88718846
0.00000000	0.00000000	0.00000000	1.00000000
0.06908614	0.00000000	0.87319633	0.05771753
0.00000000	0.99300394	0.00000000	0.00699606
0.98688238	0.01311762	0.00000000	0.00000000
0.00000000	0.00087451	0.00000000	0.99912549
0.50677744	0.01705291	0.26803673	0.20813293
0.25972890	0.15784871	0.04678618	0.53563620
>Gfi1/MA0038.1/JP_CORE_2014
0.16981132	0.37735849	0.16981132	0.28301887
0.52830189	0.30188679	0.13207547	0.03773585
1.00000000	0.00000000	0.00000000	0.00000000
1.00000000	0.00000000	0.00000000	0.00000000
0.01886792	0.00000000	0.01886792	0.96226415
0.01886792	0.98113208	0.00000000	0.00000000
0.58490566	0.13207547	0.03773585	0.24528302
0.15094340	0.52830189	0.20754717	0.11320755
0.35849057	0.20754717	0.03773585	0.39622642
0.13207547	0.24528302	0.52830189	0.09433962
>Foxd3/MA0041.1/JP_CORE_2014
0.23404255	0.06382979	0.55319149	0.14893617
0.63829787	0.04255319	0.00000000	0.31914894
0.51063830	0.02127660	0.00000000	0.46808511
0.02127660	0.08510638	0.00000000	0.89361702
0.25531915	0.00000000	0.72340426	0.02127660
0.00000000	0.00000000	0.00000000	1.00000000
0.02127660	0.00000000	0.00000000	0.97872340
0.10638298	0.00000000	0.21276596	0.68085106
0.29787234	0.00000000	0.44680851	0.25531915
0.12765957	0.14893617	0.00000000	0.72340426
0.02127660	0.04255319	0.08510638	0.85106383
0.00000000	0.25531915	0.00000000	0.74468085
>E2F6/MA0471.1/JP_CORE_2014
0.29452303	0.02901705	0.50997461	0.16648531
0.16031919	0.14726152	0.69241930	0.00000000
0.00000000	0.00000000	1.00000000	0.00000000
0.24374320	0.70874139	0.00000000	0.04751542
0.00253899	0.00000000	0.99746101	0.00000000
0.00000000	0.00000000	1.00000000	0.00000000
0.00725426	0.01051868	0.98222706	0.00000000
1.00000000	0.00000000	0.00000000	0.00000000
0.61153428	0.00000000	0.38846572	0.00000000
0.35836054	0.16467174	0.41167936	0.06528836
0.27965180	0.25607544	0.32970620	0.13456656
>FOS/MA0476.1/JP_CORE_2014
0.26802966	0.02422098	0.32950061	0.37824874
0.25428630	0.34620357	0.36879167	0.03071847
0.00000000	0.00000000	0.00000000	1.00000000
0.00000000	0.00000000	0.92216628	0.07783372
1.00000000	0.00000000	0.00000000	0.00000000
0.03395020	0.47894271	0.38120833	0.10589876
0.00000000	0.00000000	0.00000000	1.00000000
0.00000000	1.00000000	0.00000000	0.00000000
1.00000000	0.00000000	0.00000000	0.00000000
0.00877670	0.19808818	0.05232004	0.74081508
0.13627704	0.28017417	0.26864199	0.31490679
>HNF1A/MA0046.1/JP_CORE_2014
0.23809524	0.00000000	0.66666667	0.09523810
0.04761905	0.00000000	0.95238095	0.00000000
0.04761905	0.00000000	0.00000000	0.95238095
0.04761905	0.00000000	0.00000000	0.95238095
0.95238095	0.00000000	0.00000000	0.04761905
0.76190476	0.09523810	0.04761905	0.09523810
0.04761905	0.00000000	0.00000000	0.95238095
0.38095238	0.09523810	0.19047619	0.33333333
0.66666667	0.00000000	0.04761905	0.28571429
0.09523810	0.00000000	0.00000000	0.90476190
0.00000000	0.19047619	0.00000000	0.80952381
0.61904762	0.04761905	0.14285714	0.19047619
0.38095238	0.38095238	0.14285714	0.09523810
0.23809524	0.61904762	0.00000000	0.14285714
>PRDM1/MA0508.1/JP_CORE_2014
0.38648707	0.10232457	0.22528786	0.28590050
0.35824462	0.06474039	0.50640886	0.07060613
0.68390180	0.07495112	0.14946774	0.09167934
0.75733217	0.09537258	0.09602433	0.05127091
0.90658266	0.00000000	0.09341734	0.00000000
0.09167934	0.00000000	0.87725396	0.03106670
0.15815772	0.02389746	0.20204215	0.61590267
0.04583967	0.00000000	0.95416033	0.00000000
1.00000000	0.00000000	0.00000000	0.00000000
0.90397567	0.00000000	0.09341734	0.00260700
0.97697154	0.00000000	0.00847274	0.01455572
0.03454269	0.03084945	0.90940691	0.02520096
0.02541821	0.09950033	0.11296980	0.76211167
0.22963285	0.10819031	0.48642190	0.17575494
0.44362372	0.16902020	0.21138388	0.17597219
>EGR2/MA0472.1/JP_CORE_2014
0.13563403	0.45906902	0.23354735	0.17174960
0.27046549	0.36918138	0.14446228	0.21589085
0.13483146	0.45906902	0.17335474	0.23274478
0.31059390	0.57945425	0.05216693	0.05778491
0.02086677	0.95184591	0.00000000	0.02728732
0.35955056	0.00000000	0.48314607	0.15730337
0.00000000	1.00000000	0.00000000	0.00000000
0.12199037	0.87800963	0.00000000	0.00000000
0.00000000	0.93820225	0.00000000	0.06179775
0.84991974	0.15008026	0.00000000	0.00000000
0.00000000	1.00000000	0.00000000	0.00000000
0.36918138	0.00000000	0.46468700	0.16613162
0.00000000	0.83547352	0.09149278	0.07303371
0.44783307	0.24237560	0.15971108	0.15008026
0.10192616	0.49518459	0.20144462	0.20144462
>SOX9/MA0077.1/JP_CORE_2014
0.03947368	0.72368421	0.11842105	0.11842105
0.10526316	0.50000000	0.07894737	0.31578947
0.93421053	0.01315789	0.00000000	0.05263158
0.02631579	0.01315789	0.02631579	0.93421053
0.09210526	0.00000000	0.05263158	0.85526316
0.02631579	0.02631579	0.94736842	0.00000000
0.17105263	0.00000000	0.05263158	0.77631579
0.11842105	0.09210526	0.07894737	0.71052632
0.18421053	0.40789474	0.09210526	0.31578947
>FOXO3/MA0157.1/JP_CORE_2014
0.00000000	0.00000000	0.38461538	0.61538462
0.07692308	0.15384615	0.76923077	0.00000000
0.23076923	0.00000000	0.07692308	0.69230769
1.00000000	0.00000000	0.00000000	0.00000000
0.92307692	0.07692308	0.00000000	0.00000000
1.00000000	0.00000000	0.00000000	0.00000000
0.00000000	0.92307692	0.00000000	0.07692308
0.92307692	0.00000000	0.00000000	0.07692308
>JUNB/MA0490.1/JP_CORE_2014
0.21215866	0.19809322	0.35210687	0.23764124
0.29749294	0.06220574	0.49593927	0.14436205
0.49340866	0.03425141	0.47233992	0.00000000
0.00000000	0.00000000	0.00000000	1.00000000
0.00000000	0.00000000	1.00000000	0.00000000
1.00000000	0.00000000	0.00000000	0.00000000
0.00000000	0.58021422	0.36964454	0.05014124
0.00000000	0.00000000	0.00000000	1.00000000
0.07391714	0.92608286	0.00000000	0.00000000
1.00000000	0.00000000	0.00000000	0.00000000
0.04331450	0.17431733	0.35999294	0.42237524
>Myc/MA0147.2/JP_CORE_2014
0.22136832	0.68416120	0.09447048	0.00000000
0.00000000	1.00000000	0.00000000	0.00000000
1.00000000	0.00000000	0.00000000	0.00000000
0.00000000	0.43017807	0.00000000	0.56982193
0.00000000	0.00000000	1.00000000	0.00000000
0.00000000	0.00000000	0.00000000	1.00000000
0.00000000	0.00000000	1.00000000	0.00000000
0.00918463	0.43055295	0.39006560	0.17019681
0.15895033	0.20374883	0.10421743	0.53308341
0.01537020	0.35182755	0.15014058	0.48266167
>Sox5/MA0087.1/JP_CORE_2014
1.00000000	0.00000000	0.00000000	0.00000000
0.00000000	0.00000000	0.04347826	0.95652174
0.00000000	0.00000000	0.00000000	1.00000000
0.04347826	0.00000000	0.95652174	0.00000000
0.00000000	0.04347826	0.00000000	0.95652174
0.04347826	0.04347826	0.00000000	0.91304348
0.34782609	0.13043478	0.17391304	0.34782609
>Hand1::Tcfe2a/MA0092.1/JP_CORE_2014
0.13793103	0.27586207	0.34482759	0.24137931
0.34482759	0.00000000	0.51724138	0.13793103
0.06896552	0.06896552	0.03448276	0.82758621
0.00000000	0.96551724	0.00000000	0.03448276
0.00000000	0.00000000	0.00000000	1.00000000
0.00000000	0.00000000	1.00000000	0.00000000
0.00000000	0.10344828	0.86206897	0.03448276
0.31034483	0.48275862	0.03448276	0.17241379
0.55172414	0.00000000	0.10344828	0.34482759
0.17241379	0.13793103	0.13793103	0.55172414
>Esrrb/MA0141.2/JP_CORE_2014
0.29200111	0.22169942	0.27234985	0.21394963
0.18570640	0.22958057	0.37306843	0.21164459
0.11089708	0.33351679	0.33351679	0.22206935
0.07140895	0.33781928	0.12331777	0.46745400
0.08557323	0.72764674	0.17279210	0.01398793
0.91598248	0.00875753	0.06787083	0.00738916
0.98141061	0.00054675	0.01640241	0.00164024
0.00901393	0.00054630	0.98251844	0.00792133
0.00327779	0.00300464	0.98934717	0.00437039
0.04920722	0.01175506	0.06642974	0.87260798
0.00246238	0.92859097	0.04569083	0.02325581
0.95209417	0.00574870	0.03503969	0.00711744
>ELF1/MA0473.1/JP_CORE_2014
0.30581447	0.16030478	0.41330078	0.12057997
0.51708833	0.11111111	0.26357449	0.10822607
0.59017606	0.08928836	0.17147507	0.14906051
0.30226365	0.33947329	0.23013759	0.12812546
0.06835331	0.74027223	0.19137446	0.00000000
0.66052671	0.33947329	0.00000000	0.00000000
0.00000000	0.00000000	1.00000000	0.00000000
0.00000000	0.00000000	1.00000000	0.00000000
1.00000000	0.00000000	0.00000000	0.00000000
1.00000000	0.00000000	0.00000000	0.00000000
0.08751295	0.00000000	0.91248705	0.00000000
0.11621542	0.15490457	0.01324160	0.71563841
0.19485131	0.12834739	0.60105045	0.07575085
>RELA/MA0107.1/JP_CORE_2014
0.00000000	0.22222222	0.61111111	0.16666667
0.00000000	0.00000000	0.94444444	0.05555556
0.00000000	0.00000000	1.00000000	0.00000000
0.61111111	0.00000000	0.38888889	0.00000000
0.55555556	0.16666667	0.22222222	0.05555556
0.11111111	0.00000000	0.00000000	0.88888889
0.00000000	0.00000000	0.00000000	1.00000000
0.00000000	0.11111111	0.00000000	0.88888889
0.00000000	1.00000000	0.00000000	0.00000000
0.00000000	1.00000000	0.00000000	0.00000000
>BRCA1/MA0133.1/JP_CORE_2014
0.34883721	0.25581395	0.23255814	0.16279070
0.09302326	0.81395349	0.04651163	0.04651163
0.95348837	0.02325581	0.02325581	0.00000000
0.83720930	0.04651163	0.09302326	0.02325581
0.16279070	0.67441860	0.13953488	0.02325581
0.44186047	0.32558140	0.16279070	0.06976744
0.06976744	0.51162791	0.34883721	0.06976744
>AR/MA0007.2/JP_CORE_2014
0.56014635	0.09923255	0.27208638	0.06853471
0.57977869	0.00000000	0.42022131	0.00000000
0.00000000	0.00000000	1.00000000	0.00000000
0.57665536	0.11636623	0.11190434	0.19507407
1.00000000	0.00000000	0.00000000	0.00000000
0.00232019	0.99187935	0.00580046	0.00000000
0.93039443	0.00000000	0.00954846	0.06005711
0.13189363	0.26557201	0.35900410	0.24353025
0.38845261	0.18704266	0.19195074	0.23255399
0.29555595	0.28993396	0.29368196	0.12082813
0.28922006	0.01267178	0.02721756	0.67089059
0.00000000	0.04684990	0.95315010	0.00000000
0.19757273	0.11261824	0.05987864	0.62993039
0.23701588	0.21720507	0.21952525	0.32625379
0.14269142	0.62752097	0.02659290	0.20319472
>MAFF/MA0495.1/JP_CORE_2014
0.12148889	0.23045872	0.49944194	0.14861044
0.24474497	0.55018788	0.04012426	0.16494289
0.23497898	0.19745898	0.04780684	0.51975520
0.27411734	0.11211355	0.40356784	0.21020127
0.60880241	0.08908442	0.10932326	0.19278991
0.15835783	0.30490346	0.47847762	0.05826110
0.01856468	0.00598981	0.00582239	0.96962313
0.06023290	0.93976710	0.00000000	0.00000000
0.99198259	0.00000000	0.00000000	0.00801741
0.00719893	0.00000000	0.88055731	0.11224376
0.00000000	0.99893969	0.00000000	0.00106031
0.90665575	0.00708732	0.01387700	0.07237992
0.37263291	0.14182075	0.17418803	0.31135831
0.39729901	0.06229770	0.04842070	0.49198259
0.33890770	0.07466796	0.03530637	0.55111797
0.26297481	0.13313367	0.06532981	0.53856170
0.19377581	0.20480673	0.15673946	0.44467800
0.23700659	0.20073291	0.17668068	0.38557982
>SRY/MA0084.1/JP_CORE_2014
0.17857143	0.17857143	0.35714286	0.28571429
0.28571429	0.10714286	0.14285714	0.46428571
0.53571429	0.00000000	0.10714286	0.35714286
0.64285714	0.10714286	0.10714286	0.14285714
0.89285714	0.00000000	0.00000000	0.10714286
0.00000000	0.92857143	0.00000000	0.07142857
1.00000000	0.00000000	0.00000000	0.00000000
0.96428571	0.00000000	0.03571429	0.00000000
0.25000000	0.00000000	0.07142857	0.67857143
>Nkx3-2/MA0122.1/JP_CORE_2014
0.16666667	0.29166667	0.16666667	0.37500000
0.04166667	0.16666667	0.20833333	0.58333333
0.54166667	0.04166667	0.29166667	0.12500000
1.00000000	0.00000000	0.00000000	0.00000000
0.00000000	0.00000000	1.00000000	0.00000000
0.00000000	0.00000000	0.00000000	1.00000000
0.25000000	0.00000000	0.75000000	0.00000000
0.16666667	0.25000000	0.50000000	0.08333333
0.37500000	0.29166667	0.20833333	0.12500000
>Rfx1/MA0509.1/JP_CORE_2014
0.13564079	0.07343312	0.71655753	0.07436857
0.02712816	0.10383536	0.17633302	0.69270346
0.06782039	0.38961646	0.06127222	0.48129093
0.19691300	0.20252572	0.35640786	0.24415341
0.01730589	0.81758653	0.04490178	0.12020580
0.00000000	0.95790458	0.00000000	0.04209542
0.58652947	0.18802619	0.03414406	0.19130028
0.06454630	0.05378859	0.04490178	0.83676333
0.28250702	0.00000000	0.71749298	0.00000000
0.08699719	0.00000000	0.91300281	0.00000000
0.13423761	0.79981291	0.00561272	0.06033676
0.83863424	0.00000000	0.11412535	0.04724041
0.97380730	0.00000000	0.02619270	0.00000000
0.00000000	1.00000000	0.00000000	0.00000000
>Nobox/MA0125.1/JP_CORE_2014
0.00000000	0.02631579	0.00000000	0.97368421
0.94736842	0.00000000	0.00000000	0.05263158
1.00000000	0.00000000	0.00000000	0.00000000
0.02631579	0.02631579	0.05263158	0.89473684
0.05263158	0.00000000	0.10526316	0.84210526
0.39473684	0.00000000	0.57894737	0.02631579
0.10526316	0.31578947	0.47368421	0.10526316
0.05263158	0.34210526	0.15789474	0.44736842
>ESR1/MA0112.2/JP_CORE_2014
0.26124197	0.25695931	0.32976445	0.15203426
0.22863248	0.17094017	0.35042735	0.25000000
0.13675214	0.36965812	0.31837607	0.17521368
0.17659574	0.48723404	0.13829787	0.19787234
0.28510638	0.49361702	0.10000000	0.12127660
0.65116279	0.05919662	0.18816068	0.10147992
0.07594937	0.01687764	0.81645570	0.09071730
0.04000000	0.03789474	0.88421053	0.03789474
0.06947368	0.08631579	0.19157895	0.65263158
0.00842105	0.82947368	0.11157895	0.05052632
0.83789474	0.02736842	0.05684211	0.07789474
0.12210526	0.52631579	0.22526316	0.12631579
0.13263158	0.58105263	0.11157895	0.17473684
0.13473684	0.54315789	0.20421053	0.11789474
0.06736842	0.04000000	0.01684211	0.87578947
0.04421053	0.04631579	0.89684211	0.01263158
0.64210526	0.22315789	0.06526316	0.06947368
0.02105263	0.91789474	0.02526316	0.03578947
0.12421053	0.74315789	0.00421053	0.12842105
0.05473684	0.34736842	0.04631579	0.55157895
>INSM1/MA0155.1/JP_CORE_2014
0.04166667	0.00000000	0.16666667	0.79166667
0.00000000	0.00000000	0.83333333	0.16666667
0.00000000	0.33333333	0.12500000	0.54166667
0.25000000	0.62500000	0.00000000	0.12500000
0.66666667	0.00000000	0.00000000	0.33333333
0.00000000	0.00000000	1.00000000	0.00000000
0.00000000	0.04166667	0.95833333	0.00000000
0.00000000	0.00000000	1.00000000	0.00000000
0.00000000	0.00000000	1.00000000	0.00000000
0.00000000	0.08333333	0.66666667	0.25000000
0.12500000	0.66666667	0.00000000	0.20833333
0.41666667	0.00000000	0.50000000	0.08333333
>Zfx/MA0146.2/JP_CORE_2014
0.10482180	0.37316562	0.37526205	0.14675052
0.12368973	0.35639413	0.36268344	0.15723270
0.19037657	0.31589958	0.41631799	0.07740586
0.15031315	0.10229645	0.62004175	0.12734864
0.02079002	0.61746362	0.29937630	0.06237006
0.01247401	0.75051975	0.00415800	0.23284823
0.06237006	0.25779626	0.38045738	0.29937630
0.39708940	0.31808732	0.25363825	0.03118503
0.01663202	0.00415800	0.97713098	0.00207900
0.00000000	0.00623701	0.99168399	0.00207900
0.00000000	1.00000000	0.00000000	0.00000000
0.00000000	0.99792100	0.00000000	0.00207900
0.00000000	0.00207900	0.00000000	0.99792100
0.17500000	0.25416667	0.45416667	0.11666667
>EBF1/MA0154.2/JP_CORE_2014
0.13330380	0.20962930	0.37161424	0.28545267
0.00000000	0.30326392	0.07806823	0.61866785
0.00000000	1.00000000	0.00000000	0.00000000
0.02617043	0.67275144	0.00000000	0.30107813
0.00000000	0.99781421	0.00000000	0.00218579
0.27148132	0.65919362	0.00000000	0.06932506
0.63110323	0.00000000	0.00000000	0.36889677
0.03204844	0.00000000	0.96795156	0.00000000
0.24891449	0.00000000	0.74712746	0.00395806
0.00000000	0.00000000	1.00000000	0.00000000
0.65349284	0.08539359	0.21311475	0.04799882
>Stat5a::Stat5b/MA0519.1/JP_CORE_2014
0.37390198	0.14090992	0.26806809	0.21712001
0.12558309	0.21784697	0.17574362	0.48082632
0.00000000	0.00000000	0.00000000	1.00000000
0.00000000	0.09692858	0.00000000	0.90307142
0.00000000	0.98994366	0.00000000	0.01005634
0.01593263	0.77512570	0.00000000	0.20894166
0.42672805	0.37178167	0.00000000	0.20149028
0.69927909	0.00000000	0.25080269	0.04991822
0.00000000	0.00000000	1.00000000	0.00000000
0.90192040	0.00563397	0.00000000	0.09244563
0.90179924	0.00000000	0.09820076	0.00000000
>Bcl6/MA0463.1/JP_CORE_2014
0.19979079	0.17887029	0.25627615	0.36506276
0.03661088	0.02301255	0.02928870	0.91108787
0.00523013	0.08368201	0.03138075	0.87970711
0.03138075	0.91631799	0.02510460	0.02719665
0.00000000	0.85669456	0.00000000	0.14330544
0.00000000	0.00000000	0.00000000	1.00000000
0.46652720	0.08995816	0.42259414	0.02092050
0.14853556	0.00000000	0.85146444	0.00000000
0.98430962	0.00000000	0.01150628	0.00418410
0.67154812	0.10564854	0.18305439	0.03974895
0.64330544	0.00732218	0.22280335	0.12656904
0.10564854	0.09623431	0.65899582	0.13912134
0.19769874	0.51673640	0.12133891	0.16422594
0.38598326	0.19665272	0.17364017	0.24372385
>FOXP1/MA0481.1/JP_CORE_2014
0.33118971	0.34726688	0.15434084	0.16720257
0.42122186	0.18327974	0.17684887	0.21864952
0.49839228	0.12540193	0.12861736	0.24758842
0.57877814	0.13504823	0.17041801	0.11575563
0.44372990	0.01929260	0.28295820	0.25401929
0.25401929	0.03536977	0.71061093	0.00000000
0.22829582	0.01286174	0.00000000	0.75884244
1.00000000	0.00000000	0.00000000	0.00000000
1.00000000	0.00000000	0.00000000	0.00000000
1.00000000	0.00000000	0.00000000	0.00000000
0.05144695	0.89389068	0.03215434	0.02250804
1.00000000	0.00000000	0.00000000	0.00000000
0.56591640	0.24758842	0.18327974	0.00321543
0.78135048	0.05787781	0.07395498	0.08681672
0.32797428	0.13504823	0.41479100	0.12218650
>GABPA/MA0062.2/JP_CORE_2014
0.03235592	0.77654196	0.19009100	0.00101112
0.07077856	0.92416582	0.00404449	0.00101112
0.00000000	0.00000000	0.99899092	0.00100908
0.00000000	0.00000000	1.00000000	0.00000000
0.99798590	0.00100705	0.00100705	0.00000000
0.99597180	0.00201410	0.00000000	0.00201410
0.09475806	0.03225806	0.87298387	0.00000000
0.05650858	0.26337033	0.03733602	0.64278507
0.15555556	0.13838384	0.60909091	0.09696970
0.26666667	0.26464646	0.41919192	0.04949495
0.23535354	0.36060606	0.22626263	0.17777778
>ESRRA/MA0592.1/JP_CORE_2014
0.08173077	0.56730769	0.05288462	0.29807692
0.08653846	0.83653846	0.07211538	0.00480769
0.96153846	0.00961538	0.02884615	0.00000000
0.95192308	0.00000000	0.04807692	0.00000000
0.00000000	0.00000000	0.97596154	0.02403846
0.00000000	0.00000000	0.99519231	0.00480769
0.02884615	0.00000000	0.10576923	0.86538462
0.00000000	0.98557692	0.01442308	0.00000000
0.94711538	0.00480769	0.04807692	0.00000000
0.11057692	0.51923077	0.21153846	0.15865385
0.33653846	0.25961538	0.19230769	0.21153846
>NHLH1/MA0048.1/JP_CORE_2014
0.24074074	0.24074074	0.31481481	0.20370370
0.24074074	0.72222222	0.03703704	0.00000000
0.05555556	0.09259259	0.68518519	0.16666667
0.01851852	0.98148148	0.00000000	0.00000000
1.00000000	0.00000000	0.00000000	0.00000000
0.01851852	0.01851852	0.96296296	0.00000000
0.01851852	0.92592593	0.05555556	0.00000000
0.01851852	0.01851852	0.00000000	0.96296296
0.00000000	0.00000000	0.98148148	0.01851852
0.05555556	0.68518519	0.14814815	0.11111111
0.03703704	0.00000000	0.68518519	0.27777778
0.09259259	0.31481481	0.22222222	0.37037037
>BATF::JUN/MA0462.1/JP_CORE_2014
0.29291009	0.04571374	0.48812013	0.17325603
0.45447634	0.05255655	0.27456757	0.21839954
0.42948109	0.01615662	0.21089147	0.34347082
0.78483178	0.14046759	0.00000000	0.07470063
0.00000000	0.00000000	0.00000000	1.00000000
0.00000000	0.00000000	0.98593423	0.01406577
1.00000000	0.00000000	0.00000000	0.00000000
0.05569283	0.47766584	0.46664132	0.00000000
0.00000000	0.00000000	0.00000000	1.00000000
0.12269531	0.81638472	0.06091998	0.00000000
0.97547995	0.00000000	0.00000000	0.02452005
>HNF4A/MA0114.2/JP_CORE_2014
0.16495706	0.35609494	0.23699905	0.24194895
0.10323235	0.04293893	0.05409113	0.79973760
0.04991651	0.00304151	0.94286737	0.00417462
0.36229723	0.11009065	0.49916508	0.02844704
0.65756202	0.26389552	0.01962071	0.05892176
0.00697758	0.98610448	0.00399571	0.00292223
0.00155057	0.09720897	0.00000000	0.90124046
0.01061546	0.15726384	0.02188693	0.81023378
0.00000000	0.01031727	0.02427242	0.96541031
0.05152672	0.00208731	0.93875239	0.00763359
0.31428912	0.22334208	0.31846374	0.14390506
0.36492128	0.33713025	0.09911737	0.19883111
0.06894084	0.80456823	0.02099237	0.10549857
0.11152195	0.38752385	0.02474952	0.47620468
0.12344943	0.38466126	0.17897185	0.31291746
>TAL1::TCF3/MA0091.1/JP_CORE_2014
0.29545455	0.31818182	0.18181818	0.20454545
0.20454545	0.22727273	0.45454545	0.11363636
0.88636364	0.00000000	0.06818182	0.04545455
0.45454545	0.54545455	0.00000000	0.00000000
0.00000000	0.97727273	0.02272727	0.00000000
1.00000000	0.00000000	0.00000000	0.00000000
0.00000000	0.02272727	0.25000000	0.72727273
0.27272727	0.72727273	0.00000000	0.00000000
0.00000000	0.00000000	0.00000000	1.00000000
0.00000000	0.00000000	0.97727273	0.02272727
0.00000000	0.06818182	0.45454545	0.47727273
0.09090909	0.09090909	0.04545455	0.77272727
>SMAD2::SMAD3::SMAD4/MA0513.1/JP_CORE_2014
0.18464961	0.48053393	0.18687430	0.14794216
0.21802002	0.08342603	0.03781980	0.66073415
0.01557286	0.00889878	0.97552836	0.00000000
0.03670745	0.05005562	0.11457175	0.79866518
0.00000000	1.00000000	0.00000000	0.00000000
0.00000000	0.00000000	0.00000000	1.00000000
0.11790879	0.25695217	0.59955506	0.02558398
0.23470523	0.13904338	0.31145717	0.31479422
0.00000000	0.99666296	0.00333704	0.00000000
0.85094549	0.02113459	0.02002225	0.10789766
0.03337041	0.81868743	0.14794216	0.00000000
0.13014461	0.64849833	0.05228031	0.16907675
0.12235818	0.23804227	0.03893215	0.60066741
>TLX1::NFIC/MA0119.1/JP_CORE_2014
0.00000000	0.00000000	0.00000000	1.00000000
0.00000000	0.00000000	1.00000000	0.00000000
0.00000000	0.00000000	1.00000000	0.00000000
0.00000000	1.00000000	0.00000000	0.00000000
0.87500000	0.06250000	0.00000000	0.06250000
0.12500000	0.50000000	0.31250000	0.06250000
0.12500000	0.50000000	0.25000000	0.12500000
0.43750000	0.06250000	0.31250000	0.18750000
0.25000000	0.18750000	0.12500000	0.43750000
0.00000000	0.00000000	1.00000000	0.00000000
0.00000000	1.00000000	0.00000000	0.00000000
0.00000000	1.00000000	0.00000000	0.00000000
1.00000000	0.00000000	0.00000000	0.00000000
0.87500000	0.00000000	0.06250000	0.06250000
>SP2/MA0516.1/JP_CORE_2014
0.09489917	0.15005931	0.60972716	0.14531435
0.02313167	0.48102017	0.15243179	0.34341637
0.03084223	0.82206406	0.00059312	0.14650059
0.00000000	0.99584816	0.00415184	0.00000000
0.00000000	0.97449585	0.00000000	0.02550415
0.10320285	0.00000000	0.75919336	0.13760380
0.00000000	1.00000000	0.00000000	0.00000000
0.00000000	0.98220641	0.00000000	0.01779359
0.00000000	0.65717675	0.00000000	0.34282325
0.12218268	0.70937129	0.00000000	0.16844603
0.06820878	0.57591934	0.05871886	0.29715302
0.11091340	0.32858837	0.19276394	0.36773428
0.13404508	0.42526690	0.23784104	0.20284698
0.13523132	0.47093713	0.24199288	0.15183867
0.12040332	0.44187426	0.25029656	0.18742586
>ELK4/MA0076.2/JP_CORE_2014
0.08695652	0.42544500	0.25853516	0.22906332
0.11409396	0.55587978	0.16632623	0.16370003
0.59352203	0.04231106	0.30288882	0.06127809
0.00000000	0.78435950	0.00466881	0.21097170
0.00233440	0.00000000	0.00000000	0.99766560
0.00000000	0.00000000	0.00000000	1.00000000
0.00000000	1.00000000	0.00000000	0.00000000
0.00000000	1.00000000	0.00000000	0.00000000
0.00000000	0.00000000	0.85059819	0.14940181
0.00000000	0.14619200	0.82958856	0.02421943
0.08462212	0.36562591	0.19492267	0.35482930
>Lhx3/MA0135.1/JP_CORE_2014
0.45000000	0.00000000	0.15000000	0.40000000
0.80000000	0.10000000	0.10000000	0.00000000
0.95000000	0.00000000	0.00000000	0.05000000
0.00000000	0.00000000	0.00000000	1.00000000
0.00000000	0.00000000	0.00000000	1.00000000
0.95000000	0.00000000	0.00000000	0.05000000
1.00000000	0.00000000	0.00000000	0.00000000
0.10000000	0.10000000	0.00000000	0.80000000
0.00000000	0.05000000	0.00000000	0.95000000
0.80000000	0.05000000	0.00000000	0.15000000
0.45000000	0.00000000	0.15000000	0.40000000
0.10000000	0.40000000	0.00000000	0.50000000
0.10000000	0.45000000	0.15000000	0.30000000
>EWSR1-FLI1/MA0149.1/JP_CORE_2014
0.00000000	0.00000000	1.00000000	0.00000000
0.01904762	0.00000000	0.98095238	0.00000000
0.99047619	0.00000000	0.00952381	0.00000000
0.99047619	0.00000000	0.00952381	0.00000000
0.00952381	0.00000000	0.99047619	0.00000000
0.01904762	0.00000000	0.97142857	0.00952381
0.98095238	0.00000000	0.01904762	0.00000000
0.97142857	0.00000000	0.02857143	0.00000000
0.00000000	0.00000000	0.99047619	0.00952381
0.00000000	0.01904762	0.98095238	0.00000000
0.94285714	0.03809524	0.01904762	0.00000000
1.00000000	0.00000000	0.00000000	0.00000000
0.00000000	0.00000000	1.00000000	0.00000000
0.00000000	0.01904762	0.98095238	0.00000000
0.95238095	0.02857143	0.00000000	0.01904762
0.97142857	0.00000000	0.01904762	0.00952381
0.04761905	0.00000000	0.92380952	0.02857143
0.02857143	0.02857143	0.92380952	0.01904762
>Pax6/MA0069.1/JP_CORE_2014
0.04651163	0.09302326	0.09302326	0.76744186
0.04651163	0.04651163	0.00000000	0.90697674
0.09302326	0.60465116	0.02325581	0.27906977
0.90697674	0.04651163	0.02325581	0.02325581
0.06976744	0.79069767	0.02325581	0.11627907
0.02325581	0.00000000	0.95348837	0.02325581
0.02325581	0.86046512	0.09302326	0.02325581
0.48837209	0.04651163	0.04651163	0.41860465
0.02325581	0.09302326	0.02325581	0.86046512
0.04651163	0.32558140	0.58139535	0.04651163
0.83720930	0.00000000	0.13953488	0.02325581
0.25581395	0.25581395	0.30232558	0.18604651
0.02325581	0.11627907	0.06976744	0.79069767
0.02325581	0.00000000	0.39534884	0.58139535
>HOXA5/MA0158.1/JP_CORE_2014
0.13333333	0.86666667	0.00000000	0.00000000
0.43750000	0.00000000	0.31250000	0.25000000
0.00000000	0.43750000	0.31250000	0.25000000
0.37500000	0.00000000	0.06250000	0.56250000
0.87500000	0.00000000	0.00000000	0.12500000
0.87500000	0.00000000	0.12500000	0.00000000
0.00000000	0.00000000	0.00000000	1.00000000
0.00000000	0.06250000	0.37500000	0.56250000
>Spi1/MA0080.3/JP_CORE_2014
0.39169740	0.16432551	0.27555521	0.16842188
0.42487640	0.12359727	0.34561720	0.10590913
0.61156713	0.05196579	0.21636977	0.12009731
0.66312485	0.04870125	0.18884093	0.09933297
0.60710979	0.00838107	0.18022444	0.20428471
0.19739465	0.12744252	0.67516283	0.00000000
0.71185749	0.05036491	0.23044809	0.00732951
0.07535117	0.00000000	0.92464883	0.00000000
0.00000000	0.00000000	1.00000000	0.00000000
0.99921526	0.00000000	0.00078474	0.00000000
1.00000000	0.00000000	0.00000000	0.00000000
0.05392765	0.15922467	0.78684768	0.00000000
0.12948285	0.05058463	0.05312721	0.76680530
0.06110021	0.18893510	0.71413325	0.03583144
0.34389076	0.18877815	0.32963980	0.13769128
>CEBPA/MA0102.3/JP_CORE_2014
0.67574096	0.08695652	0.23730252	0.00000000
0.00000000	0.00000000	0.00000000	1.00000000
0.00000000	0.00000000	0.00000000	1.00000000
0.04602429	0.00000000	0.73795535	0.21602037
0.00000000	1.00000000	0.00000000	0.00000000
0.78051965	0.08317013	0.06959133	0.06671889
0.17365191	0.49967359	0.00000000	0.32667450
0.79814597	0.20185403	0.00000000	0.00000000
1.00000000	0.00000000	0.00000000	0.00000000
0.00000000	0.37132785	0.11776994	0.51090221
0.37890064	0.32399791	0.05810158	0.23899987
>TAL1::GATA1/MA0140.2/JP_CORE_2014
0.22482341	0.41130172	0.19515641	0.16871847
0.04157417	0.16286579	0.03208880	0.76347124
0.06417760	0.00000000	0.00000000	0.93582240
1.00000000	0.00000000	0.00000000	0.00000000
0.00000000	0.00000000	0.00000000	1.00000000
0.00000000	1.00000000	0.00000000	0.00000000
0.41352170	0.01271443	0.01109990	0.56266398
0.13279516	0.26861756	0.44682139	0.15176589
0.19434914	0.24500505	0.25105954	0.30958628
0.24036327	0.22744702	0.30676085	0.22542886
0.35882947	0.22805247	0.19979818	0.21331988
0.20948537	0.24964682	0.34550959	0.19535822
0.27285570	0.23047427	0.29586276	0.20080727
0.38042381	0.20847629	0.16548940	0.24561049
0.27870838	0.24964682	0.38022200	0.09142281
0.02219980	0.97315843	0.00464178	0.00000000
0.94026236	0.00000000	0.00000000	0.05973764
0.03229062	0.17961655	0.71523713	0.07285570
>STAT1/MA0137.3/JP_CORE_2014
0.10085423	0.20143290	0.21631303	0.48139983
0.00000000	0.01432902	0.00000000	0.98567098
0.00000000	0.00165335	0.03031138	0.96803527
0.09947644	0.89887021	0.00165335	0.00000000
0.03003582	0.55359603	0.00000000	0.41636815
0.47919537	0.00000000	0.45108845	0.06971618
0.04491595	0.00000000	0.95508405	0.00000000
0.00799118	0.00192891	0.94406172	0.04601819
0.99751998	0.00000000	0.00248002	0.00000000
0.99862221	0.00137779	0.00000000	0.00000000
0.51777349	0.08569854	0.19977955	0.19674842
>Rxra/MA0512.1/JP_CORE_2014
0.05198205	0.84536275	0.05703067	0.04562453
0.77673897	0.07816006	0.00168287	0.14341810
0.49046372	0.04712042	0.46241586	0.00000000
0.91192969	0.00000000	0.08807031	0.00000000
0.00000000	0.00000000	1.00000000	0.00000000
0.00000000	0.00000000	0.72587883	0.27412117
0.00000000	0.10901272	0.12023186	0.77075542
0.00000000	1.00000000	0.00000000	0.00000000
1.00000000	0.00000000	0.00000000	0.00000000
0.21503366	0.20007479	0.43679880	0.14809274
0.30665669	0.13874346	0.29338070	0.26121915
>RUNX1/MA0002.2/JP_CORE_2014
0.14350000	0.24800000	0.34800000	0.26050000
0.11700000	0.24250000	0.23350000	0.40700000
0.06150000	0.53600000	0.07450000	0.32800000
0.02850000	0.00000000	0.00350000	0.96800000
0.00000000	0.03750000	0.93600000	0.02650000
0.04350000	0.06350000	0.03500000	0.85800000
0.00000000	0.00000000	0.99350000	0.00650000
0.00850000	0.02100000	0.92400000	0.04650000
0.00500000	0.20000000	0.12550000	0.66950000
0.06550000	0.23150000	0.04050000	0.66250000
0.25000000	0.07900000	0.14450000	0.52650000
>TEAD1/MA0090.1/JP_CORE_2014
0.08333333	0.50000000	0.08333333	0.33333333
0.75000000	0.00000000	0.25000000	0.00000000
0.00000000	1.00000000	0.00000000	0.00000000
1.00000000	0.00000000	0.00000000	0.00000000
0.00000000	0.00000000	0.00000000	1.00000000
0.00000000	0.00000000	0.00000000	1.00000000
0.00000000	1.00000000	0.00000000	0.00000000
0.00000000	0.91666667	0.00000000	0.08333333
0.41666667	0.00000000	0.00000000	0.58333333
0.08333333	0.58333333	0.33333333	0.00000000
0.16666667	0.33333333	0.25000000	0.25000000
0.00000000	0.16666667	0.66666667	0.16666667
>MZF1/MA0057.1/JP_CORE_2014
0.06250000	0.25000000	0.43750000	0.25000000
0.12500000	0.00000000	0.43750000	0.43750000
0.93750000	0.06250000	0.00000000	0.00000000
0.00000000	0.00000000	0.68750000	0.31250000
0.00000000	0.00000000	0.93750000	0.06250000
0.00000000	0.12500000	0.87500000	0.00000000
0.00000000	0.00000000	0.87500000	0.12500000
0.18750000	0.06250000	0.50000000	0.25000000
0.62500000	0.00000000	0.25000000	0.12500000
0.50000000	0.12500000	0.25000000	0.12500000
>MAX/MA0058.2/JP_CORE_2014
0.51117444	0.03016487	0.33555872	0.12310197
0.55188276	0.04526766	0.27604315	0.12680643
0.20411154	0.14602076	0.51174435	0.13812335
0.00000000	1.00000000	0.00000000	0.00000000
1.00000000	0.00000000	0.00000000	0.00000000
0.00000000	1.00000000	0.00000000	0.00000000
0.79861592	0.00000000	0.20138408	0.00000000
0.00000000	0.00000000	0.00000000	1.00000000
0.00000000	0.00000000	1.00000000	0.00000000
0.00496642	0.11760635	0.57781396	0.29961327
>NFKB1/MA0105.3/JP_CORE_2014
0.11150235	0.06240219	0.52464789	0.30144757
0.01075900	0.00000000	0.98924100	0.00000000
0.02366980	0.00000000	0.95892019	0.01741002
0.61443662	0.04381847	0.31983568	0.02190923
0.43583725	0.23552426	0.15884194	0.16979656
0.00000000	0.00000000	0.00000000	1.00000000
0.00000000	0.01075900	0.01643192	0.97280908
0.00000000	0.29851330	0.00000000	0.70148670
0.00000000	0.95031299	0.00000000	0.04968701
0.00000000	0.98317684	0.00000000	0.01682316
0.30907668	0.46850548	0.05262128	0.16979656
>FOXC1/MA0032.1/JP_CORE_2014
0.25000000	0.25000000	0.31250000	0.18750000
0.12500000	0.31250000	0.37500000	0.18750000
0.25000000	0.25000000	0.18750000	0.31250000
0.37500000	0.25000000	0.31250000	0.06250000
0.43750000	0.18750000	0.12500000	0.25000000
0.00000000	0.00000000	1.00000000	0.00000000
0.00000000	0.00000000	0.00000000	1.00000000
1.00000000	0.00000000	0.00000000	0.00000000
>NKX3-1/MA0124.1/JP_CORE_2014
0.65000000	0.05000000	0.15000000	0.15000000
0.00000000	0.05000000	0.00000000	0.95000000
1.00000000	0.00000000	0.00000000	0.00000000
0.00000000	0.95000000	0.00000000	0.05000000
0.05000000	0.00000000	0.00000000	0.95000000
0.05000000	0.00000000	0.00000000	0.95000000
0.95000000	0.00000000	0.05000000	0.00000000
>NR2C2/MA0504.1/JP_CORE_2014
0.32658228	0.31898734	0.22784810	0.12658228
0.20759494	0.17721519	0.55949367	0.05569620
0.48860759	0.01518987	0.49367089	0.00253165
0.00000000	0.02025316	0.92658228	0.05316456
0.02531646	0.00759494	0.89873418	0.06835443
0.00759494	0.00000000	0.20000000	0.79240506
0.01518987	0.78227848	0.13670886	0.06582278
0.86835443	0.00000000	0.12151899	0.01012658
0.47341772	0.00000000	0.52658228	0.00000000
0.82025316	0.00000000	0.17974684	0.00000000
0.02531646	0.00000000	0.97468354	0.00000000
0.02784810	0.00000000	0.85063291	0.12151899
0.00000000	0.06835443	0.22531646	0.70632911
0.02278481	0.79746835	0.08860759	0.09113924
0.73417722	0.00000000	0.23291139	0.03291139
>Myod1/MA0499.1/JP_CORE_2014
0.27992168	0.22799217	0.20408746	0.28799869
0.16896467	0.26568491	0.44872318	0.11662723
0.00000000	1.00000000	0.00000000	0.00000000
0.99343232	0.00000000	0.00000000	0.00656768
0.00000000	0.26201354	0.73721139	0.00077507
0.00000000	1.00000000	0.00000000	0.00000000
0.00000000	0.00000000	0.00000000	1.00000000
0.00000000	0.00000000	1.00000000	0.00000000
0.00036714	0.37068614	0.02667863	0.60226809
0.00065269	0.44913111	0.11850371	0.43171249
0.23908787	0.30965979	0.24251448	0.20873786
0.07803704	0.47409643	0.17618504	0.27168149
0.16843436	0.31235213	0.18042751	0.33878600
>CTCF/MA0139.1/JP_CORE_2014
0.09529025	0.31872946	0.08324206	0.50273823
0.18291347	0.15881709	0.45345016	0.20481928
0.30777656	0.05366922	0.49178532	0.14676889
0.06133625	0.87623220	0.02300110	0.03943045
0.00876232	0.98904710	0.00000000	0.00219058
0.81489595	0.01423877	0.07119387	0.09967141
0.04381161	0.57831325	0.36582694	0.01204819
0.11732456	0.47478070	0.05263158	0.35526316
0.93311404	0.01206140	0.03508772	0.01973684
0.00548847	0.00000000	0.99121844	0.00329308
0.36553238	0.00329308	0.62129528	0.00987925
0.05927552	0.01317234	0.55323820	0.37431394
0.01318681	0.00000000	0.97802198	0.00879121
0.06153846	0.00879121	0.85164835	0.07802198
0.11441144	0.80638064	0.00550055	0.07370737
0.40924092	0.01430143	0.55775578	0.01870187
0.09030837	0.53083700	0.33810573	0.04074890
0.12885463	0.35462555	0.08039648	0.43612335
0.44273128	0.19933921	0.29295154	0.06497797
>Ddit3::Cebpa/MA0019.1/JP_CORE_2014
0.35897436	0.17948718	0.30769231	0.15384615
0.28205128	0.17948718	0.35897436	0.17948718
0.46153846	0.07692308	0.38461538	0.07692308
0.00000000	0.02564103	0.00000000	0.97435897
0.00000000	0.00000000	0.97435897	0.02564103
0.10256410	0.84615385	0.00000000	0.05128205
0.97435897	0.02564103	0.00000000	0.00000000
0.92307692	0.05128205	0.02564103	0.00000000
0.00000000	0.15384615	0.00000000	0.84615385
0.35897436	0.43589744	0.12820513	0.07692308
0.10256410	0.58974359	0.23076923	0.07692308
0.00000000	0.66666667	0.15384615	0.17948718
>Myb/MA0100.2/JP_CORE_2014
0.09090909	0.38202247	0.19407559	0.33299285
0.23186925	0.46169561	0.00000000	0.30643514
1.00000000	0.00000000	0.00000000	0.00000000
0.92951992	0.00000000	0.07048008	0.00000000
0.00000000	1.00000000	0.00000000	0.00000000
0.05413687	0.00000000	0.00000000	0.94586313
0.00000000	0.00000000	1.00000000	0.00000000
0.15321757	0.42492339	0.00919305	0.41266599
0.03064351	0.96935649	0.00000000	0.00000000
0.74055158	0.00817160	0.00000000	0.25127681
>GATA2/MA0036.2/JP_CORE_2014
0.35821918	0.12945205	0.17214612	0.34018265
0.25684932	0.17534247	0.39018265	0.17762557
0.35502283	0.16643836	0.27853881	0.20000000
0.23995434	0.11986301	0.09748858	0.54269406
0.00730594	0.24132420	0.17465753	0.57671233
0.00205479	0.68835616	0.20867580	0.10091324
0.00000000	0.04383562	0.00000000	0.95616438
0.01164384	0.00000000	0.00000000	0.98835616
1.00000000	0.00000000	0.00000000	0.00000000
0.00000000	0.00000000	0.00000000	1.00000000
0.00000000	1.00000000	0.00000000	0.00000000
0.27968037	0.00000000	0.00000000	0.72031963
0.02374429	0.40296804	0.44908676	0.12420091
0.28675799	0.27054795	0.05114155	0.39155251
>Meis1/MA0498.1/JP_CORE_2014
0.51438435	0.04679708	0.19140775	0.24741082
0.06559264	0.29113924	0.54238588	0.10088224
0.04641350	0.92481780	0.00115075	0.02761795
0.00000000	0.00000000	0.00000000	1.00000000
0.00000000	0.00000000	1.00000000	0.00000000
0.03260453	0.01917913	0.00000000	0.94821634
0.00000000	1.00000000	0.00000000	0.00000000
0.94284618	0.00000000	0.00000000	0.05715382
0.10011507	0.42769467	0.41235136	0.05983890
0.12811661	0.20598389	0.10088224	0.56501726
0.06712697	0.56463368	0.18948984	0.17874952
0.40621404	0.20981972	0.05561949	0.32834676
0.19754507	0.30763329	0.26697353	0.22784810
0.18105102	0.38626774	0.20560031	0.22708094
0.20291523	0.28231684	0.18411968	0.33064825
>ELK1/MA0028.1/JP_CORE_2014
0.25000000	0.25000000	0.35714286	0.14285714
0.35714286	0.21428571	0.21428571	0.21428571
0.32142857	0.14285714	0.35714286	0.17857143
0.17857143	0.67857143	0.03571429	0.10714286
0.07142857	0.85714286	0.03571429	0.03571429
0.00000000	0.00000000	0.85714286	0.14285714
0.03571429	0.00000000	0.96428571	0.00000000
0.96428571	0.00000000	0.03571429	0.00000000
0.75000000	0.17857143	0.00000000	0.07142857
0.46428571	0.00000000	0.50000000	0.03571429
>HLF/MA0043.1/JP_CORE_2014
0.05555556	0.22222222	0.44444444	0.27777778
0.33333333	0.00000000	0.66666667	0.00000000
0.05555556	0.00000000	0.00000000	0.94444444
0.00000000	0.00000000	0.16666667	0.83333333
0.72222222	0.05555556	0.11111111	0.11111111
0.00000000	0.83333333	0.05555556	0.11111111
0.33333333	0.00000000	0.66666667	0.00000000
0.00000000	0.50000000	0.00000000	0.50000000
0.72222222	0.22222222	0.05555556	0.00000000
0.83333333	0.00000000	0.05555556	0.11111111
0.11111111	0.16666667	0.05555556	0.66666667
0.27777778	0.27777778	0.16666667	0.27777778
>RXRA::VDR/MA0074.1/JP_CORE_2014
0.30000000	0.00000000	0.70000000	0.00000000
0.00000000	0.00000000	1.00000000	0.00000000
0.00000000	0.00000000	0.90000000	0.10000000
0.00000000	0.00000000	0.00000000	1.00000000
0.00000000	0.90000000	0.00000000	0.10000000
0.90000000	0.00000000	0.10000000	0.00000000
0.40000000	0.20000000	0.00000000	0.40000000
0.20000000	0.40000000	0.20000000	0.20000000
0.20000000	0.00000000	0.80000000	0.00000000
0.50000000	0.00000000	0.50000000	0.00000000
0.00000000	0.00000000	1.00000000	0.00000000
0.00000000	0.00000000	0.00000000	1.00000000
0.10000000	0.00000000	0.00000000	0.90000000
0.00000000	0.90000000	0.00000000	0.10000000
0.70000000	0.10000000	0.20000000	0.00000000
>SRF/MA0083.2/JP_CORE_2014
0.18708827	0.35704875	0.12340799	0.33245498
0.44664032	0.19587176	0.14536671	0.21212121
0.22617479	0.12516469	0.09046992	0.55819060
0.11857708	0.11286781	0.43917435	0.32938076
0.20948617	0.29907773	0.23407993	0.25735617
0.02151954	0.94158981	0.00000000	0.03689065
0.00000000	0.92446201	0.00000000	0.07553799
0.77602108	0.02898551	0.01010101	0.18489240
0.51998243	0.00000000	0.03205973	0.44795784
0.97760211	0.00000000	0.00702679	0.01537110
0.25911287	0.05270092	0.00702679	0.68115942
0.89942907	0.00527009	0.02239789	0.07290294
0.63768116	0.00439174	0.03820817	0.31971893
0.02986386	0.00000000	0.97013614	0.00000000
0.00658762	0.00307422	0.99033816	0.00000000
0.26701801	0.37944664	0.19367589	0.15985946
0.59420290	0.22134387	0.10101010	0.08344313
0.57048748	0.07817303	0.20202020	0.14931928
>NR3C1/MA0113.2/JP_CORE_2014
0.53333333	0.00000000	0.32258065	0.14408602
0.15053763	0.00000000	0.79569892	0.05376344
0.44516129	0.20215054	0.23440860	0.11827957
0.86236559	0.00000000	0.07741935	0.06021505
0.00000000	1.00000000	0.00000000	0.00000000
0.82795699	0.00000000	0.03010753	0.14193548
0.32688172	0.29247312	0.38064516	0.00000000
0.50322581	0.15268817	0.17419355	0.16989247
0.53548387	0.23010753	0.23440860	0.00000000
0.23225806	0.00000000	0.04086022	0.72688172
0.00000000	0.00000000	1.00000000	0.00000000
0.10107527	0.01720430	0.00000000	0.88172043
0.25806452	0.34838710	0.00000000	0.39354839
0.00000000	0.87526882	0.00000000	0.12473118
0.12903226	0.32258065	0.00000000	0.54838710
>EGR1/MA0162.2/JP_CORE_2014
0.08958877	0.46736292	0.25155026	0.19149804
0.12287859	0.55866514	0.11088446	0.20757180
0.09464752	0.49355418	0.18358355	0.22821475
0.10892624	0.85109334	0.00000000	0.03998042
0.01901110	0.94435379	0.00000000	0.03663512
0.23751632	0.00000000	0.55809399	0.20438969
0.00000000	1.00000000	0.00000000	0.00000000
0.00000000	0.96703655	0.00000000	0.03296345
0.00000000	0.82849217	0.04985313	0.12165470
0.29797650	0.68219648	0.00000000	0.01982702
0.00000000	0.97519582	0.00000000	0.02480418
0.19321149	0.00000000	0.53843016	0.26835836
0.00000000	0.80360640	0.11586162	0.08053198
0.24689948	0.45651110	0.15608681	0.14050261
>Zfp423/MA0116.1/JP_CORE_2014
0.21212121	0.12121212	0.66666667	0.00000000
0.00000000	0.48484848	0.51515152	0.00000000
0.48484848	0.51515152	0.00000000	0.00000000
0.51515152	0.48484848	0.00000000	0.00000000
0.00000000	1.00000000	0.00000000	0.00000000
0.00000000	1.00000000	0.00000000	0.00000000
0.03030303	0.51515152	0.00000000	0.45454545
0.72727273	0.00000000	0.00000000	0.27272727
0.39393939	0.00000000	0.48484848	0.12121212
0.00000000	0.00000000	1.00000000	0.00000000
0.00000000	0.00000000	1.00000000	0.00000000
0.00000000	0.00000000	0.51515152	0.48484848
0.00000000	0.00000000	0.48484848	0.51515152
0.00000000	0.24242424	0.48484848	0.27272727
0.33333333	0.66666667	0.00000000	0.00000000
>REST/MA0138.2/JP_CORE_2014
0.13262099	0.10936518	0.23004400	0.52796983
0.03631810	0.16844083	0.09142142	0.70381966
0.04758923	0.85535379	0.03130870	0.06574828
0.90636704	0.01872659	0.05867665	0.01622971
0.02119701	0.02743142	0.94513716	0.00623441
0.07601246	0.60934579	0.20124611	0.11339564
0.98069738	0.00435866	0.00747198	0.00747198
0.00186800	0.98754670	0.00747198	0.00311333
0.02179328	0.92216687	0.01245330	0.04358655
0.56884735	0.12523364	0.10093458	0.20498442
0.13653367	0.23379052	0.07730673	0.55236908
0.02431421	0.00436409	0.96695761	0.00436409
0.01246883	0.00311721	0.98316708	0.00124688
0.87710543	0.06986900	0.02121023	0.03181535
0.00812500	0.80000000	0.14562500	0.04625000
0.98375000	0.00562500	0.00437500	0.00625000
0.02634881	0.00815558	0.95984944	0.00564617
0.12868801	0.63214062	0.11487759	0.12429379
0.22989950	0.01947236	0.43216080	0.31846734
0.13396226	0.58679245	0.20062893	0.07861635
0.11257862	0.70062893	0.02327044	0.16352201
>SREBF1/MA0595.1/JP_CORE_2014
0.48275862	0.24137931	0.27586207	0.00000000
0.00000000	0.00000000	0.00000000	1.00000000
0.00000000	1.00000000	0.00000000	0.00000000
1.00000000	0.00000000	0.00000000	0.00000000
0.00000000	0.87931034	0.12068966	0.00000000
0.10344828	0.65517241	0.22413793	0.01724138
0.00000000	0.75862069	0.00000000	0.24137931
0.03448276	0.77586207	0.18965517	0.00000000
1.00000000	0.00000000	0.00000000	0.00000000
0.00000000	0.44827586	0.12068966	0.43103448
>znf143/MA0088.1/JP_CORE_2014
0.00000000	0.30000000	0.40000000	0.30000000
0.60000000	0.20000000	0.10000000	0.10000000
0.20000000	0.30000000	0.10000000	0.40000000
0.00000000	0.30000000	0.20000000	0.50000000
0.20000000	0.10000000	0.00000000	0.70000000
0.10000000	0.70000000	0.00000000	0.20000000
0.00000000	1.00000000	0.00000000	0.00000000
0.00000000	1.00000000	0.00000000	0.00000000
0.90000000	0.10000000	0.00000000	0.00000000
0.00000000	0.10000000	0.40000000	0.50000000
0.40000000	0.40000000	0.20000000	0.00000000
0.60000000	0.20000000	0.20000000	0.00000000
0.00000000	0.00000000	0.10000000	0.90000000
0.00000000	0.10000000	0.60000000	0.30000000
0.00000000	1.00000000	0.00000000	0.00000000
0.40000000	0.50000000	0.00000000	0.10000000
0.30000000	0.10000000	0.10000000	0.50000000
0.20000000	0.30000000	0.00000000	0.50000000
0.10000000	0.10000000	0.70000000	0.10000000
0.30000000	0.60000000	0.10000000	0.00000000
>FOXA1/MA0148.3/JP_CORE_2014
0.19665576	0.21932933	0.18738640	0.39662850
0.21169575	0.31129589	0.21496728	0.26204108
0.13913123	0.38885860	0.24145765	0.23055253
0.32420029	0.19615594	0.16543984	0.31420393
0.00318066	0.00000000	0.00054526	0.99627408
0.26731189	0.00000000	0.73268811	0.00000000
0.00000000	0.00000000	0.00000000	1.00000000
0.00000000	0.00000000	0.05870593	0.94129407
0.00000000	0.00000000	0.12990731	0.87009269
0.82933479	0.00000000	0.17066521	0.00000000
0.00000000	0.93402399	0.00000000	0.06597601
0.41771174	0.12063795	0.00000000	0.46165031
0.03757724	0.33151581	0.06324973	0.56765722
0.48627772	0.00004544	0.00286260	0.51081425
0.21842057	0.11827517	0.42779898	0.23550527
>JUND/MA0491.1/JP_CORE_2014
0.32004650	0.01960734	0.35236373	0.30798243
0.39170757	0.12461896	0.48367347	0.00000000
0.00000000	0.00000000	0.00000000	1.00000000
0.00000000	0.00000000	1.00000000	0.00000000
1.00000000	0.00000000	0.00000000	0.00000000
0.00000000	0.59046758	0.36367864	0.04585378
0.00000000	0.00000000	0.00000000	1.00000000
0.03996383	0.96003617	0.00000000	0.00000000
1.00000000	0.00000000	0.00000000	0.00000000
0.00000000	0.13267889	0.05944200	0.80787910
0.14947042	0.38636011	0.32107982	0.14308964
>Tcfcp2l1/MA0145.2/JP_CORE_2014
0.00196512	0.92557111	0.06263817	0.00982560
0.06992149	0.81059863	0.00539745	0.11408243
0.59701127	0.00514454	0.27364037	0.12420382
0.00587803	0.02400196	0.96718099	0.00293902
0.17389175	0.33798677	0.02522655	0.46289493
0.09843291	0.28966699	0.06194907	0.54995103
0.17298752	0.39882554	0.15072180	0.27746513
0.35736984	0.22537277	0.25079443	0.16646297
0.63172043	0.06989247	0.19061584	0.10777126
0.39413203	0.05183374	0.30880196	0.24523227
0.00391773	0.93315377	0.05460333	0.00832517
0.06200980	0.81470588	0.00294118	0.12034314
0.53989688	0.00736558	0.30247974	0.15025780
0.01205412	0.02902829	0.95473555	0.00418204
>NFYB/MA0502.1/JP_CORE_2014
0.42236467	0.22507123	0.28262108	0.06994302
0.40113960	0.25056980	0.15356125	0.19472934
0.40185185	0.25071225	0.16752137	0.17991453
0.09330484	0.31737892	0.15512821	0.43418803
0.09601140	0.29572650	0.38561254	0.22264957
0.40341880	0.15541311	0.42421652	0.01695157
0.49985755	0.01980057	0.41609687	0.06424501
0.00000000	1.00000000	0.00000000	0.00000000
0.00000000	1.00000000	0.00000000	0.00000000
1.00000000	0.00000000	0.00000000	0.00000000
0.99757835	0.00000000	0.00242165	0.00000000
0.00000000	0.00000000	0.00000000	1.00000000
0.05883191	0.68091168	0.24344729	0.01680912
0.77692308	0.01381766	0.20754986	0.00170940
0.10327635	0.13433048	0.73162393	0.03076923
>Erg/MA0474.1/JP_CORE_2014
0.56375919	0.01381001	0.35116877	0.07126203
0.08806122	0.62671131	0.28313505	0.00209243
0.95695582	0.04143002	0.00161416	0.00000000
0.00000000	0.00000000	1.00000000	0.00000000
0.00000000	0.00000000	1.00000000	0.00000000
1.00000000	0.00000000	0.00000000	0.00000000
0.99121181	0.00000000	0.00000000	0.00878819
0.19393794	0.00000000	0.80606206	0.00000000
0.09386023	0.24140611	0.12829557	0.53643809
0.29610809	0.08955581	0.49046452	0.12387158
0.27249357	0.14790459	0.48077958	0.09882226
>NFE2::MAF/MA0501.1/JP_CORE_2014
0.66605505	0.02385321	0.30642202	0.00366972
0.00000000	0.00000000	0.00000000	1.00000000
0.00000000	0.00000000	0.99266055	0.00733945
1.00000000	0.00000000	0.00000000	0.00000000
0.01467890	0.79908257	0.15229358	0.03394495
0.10091743	0.00091743	0.01100917	0.88715596
0.07339450	0.85963303	0.02018349	0.04678899
0.89724771	0.00000000	0.04678899	0.05596330
0.00733945	0.00366972	0.95504587	0.03394495
0.00000000	0.97522936	0.02018349	0.00458716
0.85412844	0.01559633	0.06697248	0.06330275
0.35137615	0.18623853	0.25963303	0.20275229
0.33119266	0.09174312	0.11926606	0.45779817
0.26788991	0.09357798	0.08348624	0.55504587
0.19357798	0.25963303	0.09724771	0.44954128
>Stat4/MA0518.1/JP_CORE_2014
0.07344239	0.35468152	0.16846502	0.40341107
0.00417682	0.00069614	0.00000000	0.99512704
0.00904977	0.00000000	0.18412809	0.80682214
0.21997912	0.77584407	0.00417682	0.00000000
0.10685694	0.51896972	0.02506091	0.34911243
0.50469892	0.00974591	0.42568743	0.05986773
0.25513401	0.00000000	0.74277758	0.00208841
0.01566307	0.00000000	0.98433693	0.00000000
1.00000000	0.00000000	0.00000000	0.00000000
1.00000000	0.00000000	0.00000000	0.00000000
0.54751131	0.09711103	0.28994083	0.06543683
0.16916116	0.27323355	0.23842673	0.31917856
0.21997912	0.25095719	0.35781413	0.17124956
0.30943265	0.15419422	0.38879220	0.14758093
>Hltf/MA0109.1/JP_CORE_2014
0.31372549	0.19607843	0.23529412	0.25490196
0.37735849	0.22641509	0.09433962	0.30188679
0.44067797	0.55932203	0.00000000	0.00000000
0.00000000	1.00000000	0.00000000	0.00000000
0.42372881	0.00000000	0.00000000	0.57627119
0.00000000	0.00000000	0.00000000	1.00000000
0.40677966	0.08474576	0.20338983	0.30508475
0.00000000	0.00000000	0.37288136	0.62711864
0.29411765	0.27450980	0.27450980	0.15686275
0.24489796	0.24489796	0.20408163	0.30612245
>TBP/MA0108.2/JP_CORE_2014
0.15681234	0.37275064	0.39074550	0.07969152
0.04113111	0.11825193	0.04627249	0.79434447
0.90488432	0.00000000	0.00514139	0.08997429
0.00771208	0.02570694	0.00514139	0.96143959
0.91002571	0.00000000	0.01285347	0.07712082
0.68894602	0.00000000	0.00000000	0.31105398
0.92544987	0.00771208	0.05141388	0.01542416
0.57069409	0.00514139	0.11311054	0.31105398
0.39845758	0.11311054	0.40359897	0.08483290
0.14395887	0.34704370	0.38560411	0.12339332
0.21336761	0.37789203	0.32904884	0.07969152
0.21079692	0.32647815	0.32904884	0.13367609
0.21079692	0.30334190	0.32904884	0.15681234
0.17480720	0.27506427	0.35732648	0.19280206
0.19794344	0.25964010	0.35989717	0.18251928
>HSF1/MA0486.1/JP_CORE_2014
0.11111111	0.36444444	0.24888889	0.27555556
0.03555556	0.11555556	0.05333333	0.79555556
0.01333333	0.04888889	0.03555556	0.90222222
0.00444444	0.98666667	0.00888889	0.00000000
0.01777778	0.31555556	0.02666667	0.64000000
0.56888889	0.03111111	0.39555556	0.00444444
0.00000000	0.00000000	1.00000000	0.00000000
0.83111111	0.10666667	0.01333333	0.04888889
0.82666667	0.02666667	0.06666667	0.08000000
0.19555556	0.28000000	0.32444444	0.20000000
0.17333333	0.27555556	0.29777778	0.25333333
0.05777778	0.07111111	0.04000000	0.83111111
0.03555556	0.02222222	0.01777778	0.92444444
0.00000000	0.96888889	0.00888889	0.02222222
0.02666667	0.39111111	0.08000000	0.50222222
>Gata4/MA0482.1/JP_CORE_2014
0.00364166	0.37836854	0.13619811	0.48179170
0.00000000	0.78841952	0.11143481	0.10014567
0.00000000	0.03241078	0.00000000	0.96758922
0.00000000	0.00000000	0.00000000	1.00000000
0.98579752	0.01420248	0.00000000	0.00000000
0.00000000	0.00000000	0.00000000	1.00000000
0.00000000	1.00000000	0.00000000	0.00000000
0.19919883	0.00000000	0.00000000	0.80080117
0.00000000	0.45156591	0.34231610	0.20611799
0.21886380	0.36562272	0.05717407	0.35833940
0.14056810	0.33831027	0.24836125	0.27276038
>DUX4/MA0468.1/JP_CORE_2014
0.19093597	0.06528508	0.02561687	0.71816207
0.96818170	0.00000000	0.03181830	0.00000000
1.00000000	0.00000000	0.00000000	0.00000000
0.13679776	0.30549232	0.05238506	0.50532486
0.00000000	0.43116937	0.13033467	0.43849596
0.00000000	0.36504697	0.16032132	0.47463171
0.92309705	0.07559463	0.00000000	0.00130832
1.00000000	0.00000000	0.00000000	0.00000000
0.00000000	0.00000000	0.00000000	1.00000000
0.00000000	0.97883141	0.00000000	0.02116859
0.88437083	0.00000000	0.00000000	0.11562917
>JUN (var.2)/MA0489.1/JP_CORE_2014
0.44286236	0.11409273	0.25721066	0.18583425
0.35843373	0.12084702	0.37513691	0.14558233
0.34008762	0.10286601	0.39521723	0.16182913
0.40124133	0.10240964	0.31589996	0.18044907
0.37842278	0.05412559	0.38453815	0.18291347
0.54125593	0.09063527	0.36810880	0.00000000
0.00000000	0.00000000	0.00000000	1.00000000
0.00000000	0.00000000	1.00000000	0.00000000
0.99972618	0.00000000	0.00000000	0.00027382
0.03486674	0.52062797	0.37331143	0.07119387
0.01816356	0.00000000	0.00000000	0.98183644
0.08725812	0.91274188	0.00000000	0.00000000
1.00000000	0.00000000	0.00000000	0.00000000
0.03431909	0.22900694	0.24142023	0.49525374
>IRF1/MA0050.2/JP_CORE_2014
0.23201175	0.23494860	0.19530103	0.33773862
0.18428781	0.20851689	0.18428781	0.42290749
0.12701909	0.23788546	0.15565345	0.47944200
0.10132159	0.31571219	0.10866373	0.47430250
0.53964758	0.07415565	0.26505140	0.12114537
0.01762115	0.58149780	0.37151248	0.02936858
0.00881057	0.00000000	0.00000000	0.99118943
0.00000000	0.02276065	0.00000000	0.97723935
0.00000000	0.04111601	0.00293686	0.95594714
0.00000000	0.91703377	0.00000000	0.08296623
0.67033774	0.02863436	0.17474302	0.12628488
0.01468429	0.57782673	0.25330396	0.15418502
0.01174743	0.00073421	0.00000000	0.98751836
0.00513950	0.01027900	0.00367107	0.98091043
0.00807636	0.04258443	0.00000000	0.94933921
0.01248164	0.75110132	0.02055800	0.21585903
0.37665198	0.17988253	0.19309838	0.25036711
0.16005874	0.34067548	0.21365639	0.28560940
0.10646109	0.13656388	0.08370044	0.67327460
0.14537445	0.14170338	0.07268722	0.64023495
0.12187959	0.24302496	0.11086637	0.52422907
>Pou5f1::Sox2/MA0142.1/JP_CORE_2014
0.04618768	0.62023460	0.04838710	0.28519062
0.42386530	0.04245974	0.02049780	0.51317716
0.00804682	0.03657644	0.02633504	0.92904170
0.03433163	0.00876552	0.05770636	0.89919649
0.08619430	0.26515705	0.60262966	0.04601899
0.30314098	0.01314828	0.02118335	0.66252739
0.15047480	0.26661797	0.13586560	0.44704164
0.90211833	0.02191381	0.01753104	0.05843682
0.01241782	0.00365230	0.01095690	0.97297297
0.00730460	0.01168736	0.90504018	0.07596786
0.01023392	0.75219298	0.09429825	0.14327485
0.76923077	0.01172161	0.02197802	0.19706960
0.65124816	0.04992658	0.23127753	0.06754772
0.88170463	0.02424688	0.05510654	0.03894195
0.14548126	0.08743571	0.15209405	0.61498898
>Nkx2-5/MA0063.1/JP_CORE_2014
0.41176471	0.00000000	0.05882353	0.52941176
0.00000000	0.23529412	0.00000000	0.76470588
1.00000000	0.00000000	0.00000000	0.00000000
1.00000000	0.00000000	0.00000000	0.00000000
0.00000000	0.00000000	0.41176471	0.58823529
0.23529412	0.11764706	0.00000000	0.64705882
0.11764706	0.05882353	0.64705882	0.17647059
>FOXP2/MA0593.1/JP_CORE_2014
0.43080940	0.14751958	0.24804178	0.17362924
0.44386423	0.00913838	0.18537859	0.36161880
0.20887728	0.00000000	0.79112272	0.00000000
0.07702350	0.00000000	0.00000000	0.92297650
1.00000000	0.00000000	0.00000000	0.00000000
1.00000000	0.00000000	0.00000000	0.00000000
1.00000000	0.00000000	0.00000000	0.00000000
0.00000000	0.98825065	0.00000000	0.01174935
1.00000000	0.00000000	0.00000000	0.00000000
0.38772846	0.20104439	0.38250653	0.02872063
0.43342037	0.16187990	0.24020888	0.16449086
>Nkx2-5 (var.2)/MA0503.1/JP_CORE_2014
0.52201808	0.09536308	0.23942840	0.14319043
0.37386993	0.05599300	0.42782152	0.14231554
0.10032079	0.51822689	0.37678624	0.00466608
0.00000000	1.00000000	0.00000000	0.00000000
0.71945174	0.00174978	0.00000000	0.27879848
0.00000000	1.00000000	0.00000000	0.00000000
0.00000000	0.00000000	0.00000000	1.00000000
0.00000000	0.98891805	0.00000000	0.01108195
0.83347915	0.12569262	0.00000000	0.04082823
0.66054243	0.00087489	0.24059493	0.09798775
0.14639837	0.27879848	0.52347623	0.05132692
>Prrx2/MA0075.1/JP_CORE_2014
0.88135593	0.03389831	0.06779661	0.01694915
1.00000000	0.00000000	0.00000000	0.00000000
0.00000000	0.00000000	0.01694915	0.98305085
0.00000000	0.00000000	0.00000000	1.00000000
0.98305085	0.00000000	0.01694915	0.00000000
>HNF1B/MA0153.1/JP_CORE_2014
0.00000000	0.33333333	0.00000000	0.66666667
0.00000000	0.33333333	0.00000000	0.66666667
0.88888889	0.11111111	0.00000000	0.00000000
0.77777778	0.11111111	0.11111111	0.00000000
0.00000000	0.00000000	0.00000000	1.00000000
0.55555556	0.00000000	0.44444444	0.00000000
0.33333333	0.00000000	0.11111111	0.55555556
0.00000000	0.00000000	0.11111111	0.88888889
0.00000000	0.00000000	0.00000000	1.00000000
0.88888889	0.00000000	0.11111111	0.00000000
1.00000000	0.00000000	0.00000000	0.00000000
0.00000000	0.88888889	0.00000000	0.11111111
>PPARG::RXRA/MA0065.2/JP_CORE_2014
0.10968495	0.36989498	0.37339557	0.14702450
0.11771562	0.19347319	0.14801865	0.54079254
0.45348837	0.02674419	0.42790698	0.09186047
0.11614402	0.00348432	0.77932636	0.10104530
0.16125290	0.01740139	0.78190255	0.03944316
0.16821346	0.14965197	0.45823666	0.22389791
0.08227115	0.63383546	0.20741599	0.07647740
0.94901506	0.02433372	0.01738123	0.00926999
0.60486674	0.05561993	0.31286211	0.02665122
0.82523148	0.00578704	0.15856481	0.01041667
0.09501738	0.00231750	0.88876014	0.01390498
0.04750869	0.01042874	0.80301275	0.13904983
0.02549247	0.11471611	0.30475087	0.55504056
0.06264501	0.64385151	0.16705336	0.12645012
0.78422274	0.06728538	0.05452436	0.09396752
>RFX2/MA0600.1/JP_CORE_2014
0.15899403	0.06010230	0.73145780	0.04944587
0.02642796	0.07843137	0.13512361	0.76001705
0.08184143	0.31372549	0.02728048	0.57715260
0.18371697	0.13512361	0.38789429	0.29326513
0.01449275	0.82523444	0.05157715	0.10869565
0.00042626	0.92156863	0.00298380	0.07502131
0.66794544	0.18414322	0.01747656	0.13043478
0.06990622	0.09462916	0.04006820	0.79539642
0.24765558	0.00000000	0.75234442	0.00000000
0.08226769	0.00213129	0.91474851	0.00085251
0.09121910	0.82352941	0.00000000	0.08525149
0.89300938	0.00341006	0.07246377	0.03111679
0.98550725	0.00000000	0.01193521	0.00255754
0.00000000	0.97783461	0.00000000	0.02216539
0.32395567	0.33418585	0.22975277	0.11210571
0.25063939	0.17178176	0.50213129	0.07544757
[truncated: 15,138 more rows]
