# Supplementary material for: Prediction and validation of protein–protein interactors from genome-wide DNA-binding data using a knowledge-based machine-learning approach
Source: Open Biol. 2016 Sep 28;6(9):160183. doi: 10.1098/rsob.160183 (PMC5043580; doi:10.1098/rsob.160183)
Supplement: Supplementary Table 1 [file rsob160183supp3.xlsx]

## Sheet: NKX2_5_PPIs
Interactor1	Interactor2	BioGRID	HPRD	IntAct	String
NKX2-5	BMP4				X
NKX2-5	CAMTA2	X	X	X
NKX2-5	CSNK2A1		X
NKX2-5	FBXO25	X
NKX2-5	Fgf8				X
NKX2-5	FOXH1	X	X		x
NKX2-5	GATA4	X	X	X	X
NKX2-5	Hand1	X			X
NKX2-5	Hand2	X			X
NKX2-5	HDAC1	X
NKX2-5	HIPK1		X
NKX2-5	ID1	X
NKX2-5	ID2	X
NKX2-5	ID3	X
NKX2-5	Irx4				X
NKX2-5	JARID2	X	X	X
NKX2-5	KDM6A	X
NKX2-5	MEF2A				X
NKX2-5	Mef2c	X			X
NKX2-5	NKX2-5
NKX2-5	NOG				X
NKX2-5	Prox1	X
NKX2-5	SMAD4	X		X	X
NKX2-5	Smarca4	X
NKX2-5	SRF	X	X		X
NKX2-5	Tbx1	X
NKX2-5	Tbx2		X		X
NKX2-5	TBX5	X	X	X	X
NKX2-5	TLE1	X
NKX2-5	Ubc	X
